# Supplementary material for: Comprehensive exploration of the genetic contribution of the dopaminergic and serotonergic pathways to psychiatric disorders
Source: Transl Psychiatry. 2022 Jan 10;12:11. doi: 10.1038/s41398-021-01771-3 (PMC8748838; doi:10.1038/s41398-021-01771-3)
Supplement: Supplementary file 1 — Supplementary tables S1 to S18 [file 41398_2021_1771_MOESM1_ESM.xlsx]

## Sheet: Table S1
Supplementary Table S1. Complete list of genes included in the gene sets used in the study
					DA												SERT
					GO									KEGG			GO					KEGG
					Dopamine transport	Dopamine receptor signaling pathway	Dopamine receptor binding	Synaptic transmission, dopaminergic	Dopaminergic neuron axon guidance	Dopaminergic neuron differentiation	Response to dopamine	Dopamine metabolic process		Dopaminergic synapse	Tyrosine metabolism		Serotonin receptor signaling pathway	Serotonin transport	Serotonin metabolic process	Serotonin production involved in inflammatory response		Serotonergic synapse	Tryptophan metabolism
Gene symbol	entrezID	Chromosome	Gene sets		GO:0015872	GO:0007212	GO:0050780	GO:0001963	GO:0036514	GO:0071542	GO:1903350	GO:0042417		hsa04728	hsa00350		GO:0007210	GO:0006837	GO:0042428	GO:0002351		hsa04726	hsa00380
AADAT	51166	4		SERT																			1
AANAT	15	17		SERT																			1
ABAT	18	16	DA		1							1
ABL1	25	9	DA								1
ACAT1	38	11		SERT																			1
ACAT2	39	6		SERT																			1
ACMSD	130013	2		SERT																			1
ADCY5	111	3	DA	SERT		1								1								1
ADCY6	112	12	DA			1
ADH1A	124	4	DA												1
ADH1B	125	4	DA												1
ADH1C	126	4	DA												1
ADH4	127	4	DA												1
ADH5	128	4	DA												1
ADH6	130	4	DA												1
ADH7	131	4	DA												1
AFMID	125061	17		SERT																			1
AGTR2	186	X	DA									1
AKT1	207	14	DA											1
AKT2	208	19	DA											1
AKT3	10000	1	DA											1
ALDH1A3	220	15	DA												1
ALDH1B1	219	9		SERT																			1
ALDH2	217	12		SERT																			1
ALDH3A1	218	17	DA												1
ALDH3A2	224	17		SERT																			1
ALDH3B1	221	11	DA												1
ALDH3B2	222	11	DA												1
ALDH7A1	501	5		SERT																			1
ALDH9A1	223	1		SERT																			1
ALOX12	239	17		SERT																		1
ALOX12B	242	17		SERT																		1
ALOX15	246	17		SERT																		1
ALOX15B	247	17		SERT																		1
ALOX5	240	10		SERT																		1
AOC1	26	7		SERT																			1
AOC2	314	17	DA												1
AOC3	8639	17	DA												1
AOX1	316	2	DA	SERT											1								1
APP	351	21		SERT																		1
ARAF	369	X		SERT																		1
ARNTL	406	11	DA											1
ARRB2	409	17	DA			1	1	1						1
ASMT	438	X		SERT																			1
ATF2	1386	2	DA											1
ATF4	468	22	DA											1
ATF6B	1388	6	DA											1
ATP1A3	478	19	DA				1
ATP7A	538	X	DA	SERT								1							1
BRAF	673	7		SERT																		1
BTBD9	114781	6		SERT															1
CACNA1A	773	19	DA	SERT										1								1
CACNA1B	774	9	DA	SERT										1								1
CACNA1C	775	12	DA	SERT										1								1
CACNA1D	776	3	DA	SERT										1								1
CACNA1F	778	X		SERT																		1
CACNA1S	779	1		SERT																		1
CALM1	801	14	DA											1
CALM2	805	2	DA											1
CALM3	808	19	DA											1
CALML3	810	10	DA											1
CALML4	91860	15	DA											1
CALML5	51806	10	DA											1
CALML6	163688	1	DA											1
CALY	50632	10	DA			1								1
CAMK2A	815	5	DA											1
CAMK2B	816	7	DA											1
CAMK2D	817	4	DA											1
CAMK2G	818	10	DA											1
CASP3	836	4		SERT																		1
CAT	847	11		SERT																			1
CAV2	858	7	DA			1	1
CDK5	1020	7	DA					1
CELSR3	1951	3	DA						1
CHRM5	1133	15	DA		1
CHRNA3	1136	15		SERT													1
CHRNA4	1137	20	DA		1
CHRNA6	8973	8	DA		1
CHRNB2	1141	1	DA		1			1				1
CLIC6	54102	21	DA				1
CLOCK	9575	4	DA											1
CNR1	1268	6	DA		1
CNTNAP4	85445	16	DA					1
COMT	1312	22	DA*									1		1	1
CREB1	1385	2	DA											1
CREB3	10488	9	DA											1
CREB3L1	90993	11	DA											1
CREB3L2	64764	7	DA											1
CREB3L3	84699	19	DA											1
CREB3L4	148327	1	DA											1
CREB5	9586	7	DA											1
CRH	1392	8	DA	SERT				1										1
CRHBP	1393	5	DA					1
CSNK1E	1454	22	DA							1
CTNNB1	1499	3	DA							1
CXCL12	6387	10	DA		1
CYP1A1	1543	15		SERT																			1
CYP1A2	1544	15		SERT																			1
CYP1B1	1545	2		SERT																			1
CYP2C18	1562	10		SERT																		1
CYP2C19	1557	10		SERT																		1
CYP2C8	1558	10		SERT																		1
CYP2C9	1559	10		SERT																		1
CYP2D6	1565	22		SERT																		1
CYP2J2	1573	1		SERT																		1
CYP4X1	260293	1		SERT																		1
DAO	1610	12	DA									1
DBH	1621	9	DA*									1			1
DCT	1638	13	DA												1
DDC	1644	7	DA*	SERT*								1		1	1				1			1	1
DKK1	22943	10	DA							1
DLG4	1742	17	DA				1
DMRTA2	63950	1	DA							1
DNAJC14	85406	12	DA				1
DNM1	1759	9	DA				1
DNM2	1785	19	DA				1				1
DRD1	1812	5	DA*		1	1	1	1				1		1
DRD2	1813	11	DA*		1	1		1				1		1
DRD3	1814	3	DA*		1	1	1	1				1		1
DRD4	1815	11	DA*		1	1		1				1		1
DRD5	1816	4	DA*			1		1						1
DTNBP1	84062	6	DA		1	1
DUSP1	1843	5		SERT																		1
ECHS1	1892	10		SERT																			1
EHHADH	1962	3		SERT																			1
EN1	2019	2	DA							1
FAH	2184	15	DA												1
FAHD1	81889	16	DA												1
FCER1G	2207	1		SERT														1		1
FGF8	2253	10	DA							1
FLNA	2316	X	DA			1
FLOT1	10211	6	DA					1
FOS	2353	14	DA											1
FOXA1	3169	14	DA							1
FOXA2	3170	20	DA							1
FZD1	8321	7	DA							1
FZD3	7976	8	DA						1
GABBR1	2550	6	DA		1
GABRB1	2560	4		SERT																		1
GABRB2	2561	5		SERT																		1
GABRB3	2562	15		SERT																		1
GCDH	2639	19		SERT																			1
GCH1	2643	14	DA									1
GDNF	2668	5	DA		1			1
GNA11	2767	19	DA			1
GNA12	2768	7	DA				1
GNA13	10672	17	DA				1
GNA14	9630	9	DA			1
GNA15	2769	19	DA			1
GNAI1	2770	7	DA	SERT										1								1
GNAI2	2771	3		SERT																		1
GNAI3	2773	1	DA	SERT		1																1
GNAL	2774	18	DA			1								1
GNAO1	2775	16	DA	SERT		1																1
GNAQ	2776	9	DA	SERT		1																1
GNAS	2778	20	DA	SERT		1	1							1								1
GNB1	2782	1	DA	SERT		1																1
GNB2	2783	7		SERT																		1
GNB3	2784	12	DA	SERT										1								1
GNB4	59345	3	DA	SERT										1								1
GNB5	10681	15	DA	SERT										1								1
GNG10	2790	9		SERT																		1
GNG11	2791	7	DA	SERT										1								1
GNG12	55970	1		SERT																		1
GNG13	51764	16		SERT																		1
GNG2	54331	14	DA	SERT		1								1								1
GNG3	2785	11	DA	SERT										1								1
GNG4	2786	1	DA	SERT										1								1
GNG5	2787	1	DA	SERT										1								1
GNG7	2788	19	DA	SERT										1								1
GNG8	94235	19	DA	SERT										1								1
GNGT1	2792	7	DA	SERT										1								1
GNGT2	2793	17	DA	SERT										1								1
GOT1	2805	10	DA												1
GOT2	2806	16	DA												1
GPM6B	2824	X		SERT														1
GPR156	165829	3	DA												1
GPR21	2844	9	DA			1		1
GPR35	2859	2	DA												1
GPR37	2861	7	DA									1
GPR50	9248	X	DA												1
GPR52	9293	1	DA			1		1
GPR83	10888	11	DA												1
GRIA1	2890	5	DA											1
GRIA2	2891	4	DA											1
GRIA3	2892	X	DA											1
GRIA4	2893	11	DA											1
GRIN2A	2903	16	DA	SERT								1		1					1
GRIN2B	2904	12	DA											1
GSK3A	2931	19	DA			1								1
GSK3B	2932	3	DA			1				1	1			1
GSTZ1	2954	14	DA												1
HAAO	23498	2		SERT																			1
HADH	3033	4		SERT																			1
HADHA	3030	2		SERT																			1
HCN3	57657	1	DA								1
HDAC2	3066	6	DA								1
HGD	3081	3	DA												1
HIF1A	3091	14	DA							1
HMP19	51617	5	DA			1
HPD	3242	12	DA												1
HPRT1	3251	X	DA									1
HRAS	3265	11		SERT																		1
HRH3	11255	20		SERT														1
HTR1A	3350	5	DA	SERT*								1					1	1	1			1
HTR1B	3351	6	DA	SERT*	1												1	1				1
HTR1D	3352	1		SERT*													1					1
HTR1E	3354	6		SERT*													1					1
HTR1F	3355	3		SERT*													1					1
HTR2A	3356	13	DA	SERT*	1												1					1
HTR2B	3357	2		SERT*													1					1
HTR2C	3358	X		SERT*													1					1
HTR3A	3359	11		SERT*													1					1
HTR3B	9177	11		SERT*													1					1
HTR3C	170572	3		SERT*													1					1
HTR3D	200909	3		SERT*													1					1
HTR3E	285242	3		SERT*													1					1
HTR4	3360	5		SERT*													1					1
HTR5A	3361	7		SERT*													1					1
HTR6	3362	1		SERT*													1					1
HTR7	3363	10	DA	SERT*											1		1					1
ID1	3397	20	DA								1
IDO1	3620	8		SERT																			1
IDO2	169355	8		SERT																			1
IL4I1	259307	19		SERT																			1
INMT	11185	7		SERT																			1
ITPR1	3708	3	DA	SERT										1								1
ITPR2	3709	12	DA	SERT										1								1
ITPR3	3710	6	DA	SERT										1								1
JMJD7-PLA2G4B	8681	15		SERT																		1
KCNA2	3737	1	DA		1
KCND2	3751	7		SERT																		1
KCNJ3	3760	2	DA	SERT										1								1
KCNJ5	3762	11	DA	SERT										1								1
KCNJ6	3763	21	DA	SERT										1								1
KCNJ9	3765	1	DA	SERT										1								1
KCNN2	3781	5		SERT																		1
KCNQ4	9132	1	DA					1
KIF5A	3798	12	DA											1
KIF5B	3799	10	DA											1
KIF5C	3800	2	DA											1
KLF16	83855	19	DA			1
KMO	8564	1		SERT																			1
KRAS	3845	12		SERT																		1
KYAT1	883	9		SERT																			1
KYAT3	56267	1		SERT																			1
KYNU	8942	2		SERT																			1
LILRB1	10859	19		SERT														1
LMX1A	4009	1	DA							1
LMX1B	4010	9	DA							1
LRP6	4040	12	DA							1
LRRK2	120892	12	DA			1					1
MAOA	4128	X	DA*	SERT*								1		1	1							1	1
MAOB	4129	X	DA*	SERT*								1		1	1			1				1	1
MAP2K1	5604	15		SERT																		1
MAPK1	5594	22		SERT																		1
MAPK10	5602	4	DA											1
MAPK11	5600	22	DA											1
MAPK12	6300	22	DA											1
MAPK13	5603	6	DA											1
MAPK14	1432	6	DA											1
MAPK3	5595	16		SERT																		1
MAPK8	5599	10	DA											1
MAPK9	5601	5	DA											1
MIF	4282	22	DA												1
NOS1	4842	12		SERT														1
NPR1	4881	1	DA									1
NPY2R	4887	4	DA		1
NR4A2	4929	2	DA							1		1
NRAS	4893	1		SERT																		1
NSG1	27065	4	DA			1
OGDH	4967	7		SERT																			1
OGDHL	55753	10		SERT																			1
OPRK1	4986	8	DA		1
OPRM1	4988	6	DA			1
OR10H1	26539	19		SERT													1
OR10H2	26538	19		SERT													1
OR10H3	26532	19		SERT													1
OR10H4	126541	19		SERT													1
OR10H5	284433	19		SERT													1
OR10J5	127385	1		SERT													1
OR10J6P	401973	1		SERT													1
OR11H4	390442	14		SERT													1
OR11H7	390441	14		SERT													1
OR5T2	219464	11		SERT													1
OR5T3	390154	11		SERT													1
OR6T1	219874	11		SERT													1
OTX2	5015	14	DA							1
P2RX1	5023	17		SERT														1		1
PALM	5064	19	DA			1	1
PARK2	5071	6	DA		1			1			1	1
PARK7	11315	1	DA		1			1				1
PCP4	5121	21	DA		1
PDE1B	5153	12	DA	SERT								1							1
PHOX2A	401	11	DA							1
PHOX2B	8929	4	DA							1
PINK1	65018	1	DA		1			1
PITX3	5309	10	DA							1
PLA2G4A	5321	1		SERT																		1
PLA2G4B	100137049	15		SERT																		1
PLA2G4C	8605	19		SERT																		1
PLA2G4D	283748	15		SERT																		1
PLA2G4E	123745	15		SERT																		1
PLA2G4F	255189	15		SERT																		1
PLCB1	23236	20	DA	SERT										1								1
PLCB2	5330	15	DA	SERT										1								1
PLCB3	5331	11	DA	SERT										1								1
PLCB4	5332	20	DA	SERT										1								1
PNKD	25953	2	DA					1				1
PNMT	5409	17	DA												1
PPP1CA	5499	11	DA											1
PPP1CB	5500	2	DA											1
PPP1CC	5501	12	DA											1
PPP1R1B	84152	17	DA				1							1
PPP2CA	5515	5	DA											1
PPP2CB	5516	8	DA											1
PPP2R1A	5518	19	DA											1
PPP2R1B	5519	11	DA											1
PPP2R2A	5520	8	DA											1
PPP2R2B	5521	5	DA											1
PPP2R2C	5522	4	DA											1
PPP2R2D	55844	10	DA											1
PPP2R3A	5523	3	DA											1
PPP2R3B	28227	X	DA											1
PPP2R3C	55012	14	DA											1
PPP2R5A	5525	1	DA											1
PPP2R5B	5526	11	DA											1
PPP2R5C	5527	14	DA											1
PPP2R5D	5528	6	DA											1
PPP2R5E	5529	14	DA											1
PPP3CA	5530	4	DA											1
PPP3CB	5532	10	DA											1
PPP3CC	5533	8	DA											1
PRKACA	5566	19	DA	SERT										1								1
PRKACB	5567	1	DA	SERT										1								1
PRKACG	5568	9	DA	SERT										1								1
PRKCA	5578	17	DA	SERT										1								1
PRKCB	5579	16	DA	SERT										1								1
PRKCG	5582	19	DA	SERT										1								1
PRMT5	10419	14	DA			1
PTGS1	5742	9		SERT																		1
PTGS2	5743	1	DA	SERT				1														1
PTPN11	5781	12	DA				1
RAB3B	5865	1	DA		1			1
RAC1	5879	7	DA							1
RAF1	5894	3		SERT																		1
RAPGEF3	10411	12		SERT																		1
RASD2	23551	22	DA					1
RGS8	85397	1	DA			1
RGS9	8787	17	DA			1
RNF180	285671	5		SERT															1
RSPO2	340419	8	DA							1
RYK	6259	3	DA						1	1
SCN1A	6323	2	DA											1
SFRP1	6422	8	DA							1
SFRP2	6423	4	DA							1
SHH	6469	7	DA							1
SIN3A	25942	15	DA								1
SLC18A1	6570	8	DA	SERT	1									1				1				1
SLC18A2	6571	10	DA	SERT	1									1				1				1
SLC22A1	6580	6	DA		1
SLC22A2	6582	6	DA		1
SLC22A3	6581	6	DA		1
SLC6A2	6530	16	DA		1			1
SLC6A3	6531	5	DA*		1			1				1		1
SLC6A4	6532	17	DA	SERT*				1										1				1
SLC9A3R1	9368	17	DA			1	1
SNCA	6622	4	DA	SERT	1			1				1						1
SNCAIP	9627	5	DA									1
SNCB	6620	5	DA									1
SNCG	6623	10	DA		1
SRD5A1	6715	5		SERT															1
SYK	6850	9		SERT														1		1
TACR3	6870	4	DA									1
TAT	6898	16	DA												1
TDO2	6999	4		SERT																			1
TGFB2	7042	1	DA									1
TH	7054	11	DA*					1				1		1	1
TIAM1	7074	21	DA							1
TOR1A	1861	9	DA		1			1
TPH1	7166	11		SERT*															1			1	1
TPH2	121278	12		SERT*															1			1	1
TPO	7173	2	DA												1
TRPC1	7220	3		SERT																		1
TYR	7299	11	DA												1
TYRP1	7306	9	DA												1
VANGL2	57216	1	DA						1
VEGFA	7422	6	DA							1
VEGFD	2277	X	DA
WNT1	7471	12	DA							1
WNT2	7472	7	DA							1
WNT3A	89780	1	DA							1
WNT5A	7474	3	DA						1	1
ZACN	353174	17		SERT													1
DA: dopaminergic gene set; SERT: serotonergic gene set. * genes present in the DA or SERT core gene set. GO database, Gene Ontology Consortium, http://www.geneontology.org/. KEGG pathways https://www.genome.jp/kegg/pathway.html.

## Sheet: Table S2
Supplementary Table S2. Expression in brain of those genes included in the gene sets used in this study (median gene-level TPM by tissue according to GTEx v8)
Gene symbol	entrezID	Chromosome	Gene sets		Brain													Whole Blood
					Amygdala	Anterior cingulate cortex (BA24)	Caudate (basal ganglia)	Cerebellar Hemisphere	Cerebellum	Cortex	Frontal Cortex (BA9)	Hippocampus	Hypothalamus	Nucleus accumbens (basal ganglia)	Putamen (basal ganglia)	Spinal cord (cervical c-1)	Substantia nigra
AADAT	51166	4		SERT	7.76337	8.04555	7.52829	1.12547	1.3558	8.60029	9.55131	5.74775	7.0087	6.74865	6.38383	9.07528	6.32688	0.0227035
AANAT	15	17		SERT	0.417043	0.389958	0.269889	0.650178	0.675281	0.474164	0.397514	0.380852	0.579808	0.323082	0.225905	0.550054	0.629317	0.341981
ABAT	18	16	DA		55.0976	87.8632	72.7655	84.4367	80.9144	83.7118	98.7984	42.0102	79.1735	98.5252	50.7295	42.6946	59.0791	3.36283
ABL1	25	9	DA		16.2534	15.6748	18.0812	21.0993	26.0539	19.9606	16.5818	18.409	20.979	17.7714	16.6594	40.6609	21.3751	4.05744
ACAT1	38	11		SERT	14.9716	16.5327	18.2733	22.0598	18.5059	17.2151	20.8656	12.8582	16.9382	17.3602	14.8886	20.1007	19.024	3.13628
ACAT2	39	6		SERT	13.063	17.8442	9.78796	24.4387	20.9761	21.0209	26.5821	13.6082	20.9431	10.113	8.50427	38.3033	13.0384	5.40137
ACMSD	130013	2		SERT	0	0	0	0.142526	0.178908	0.0193418	0.015278	0.017307	0.0373189	0	0	0.114709	0.0245556	0.0246835
ADCY5	111	3	DA	SERT	19.0881	24.9454	66.1274	6.42815	7.31359	27.1976	26.7078	16.0349	20.4817	73.2027	54.6085	24.4478	16.2764	0.102416
ADCY6	112	12	DA		7.3152	10.258	7.22468	38.747	48.1526	18.4418	14.2964	8.08614	12.6955	6.32241	6.00862	8.63229	7.9639	0.158006
ADH1A	124	4	DA		0	0	0	0	0	0	0	0	0	0	0	0	0	0.0463044
ADH1B	125	4	DA		1.14288	0.853701	0.860638	0.615517	0.843952	0.979477	0.78433	1.1527	0.951476	0.8219	0.696201	2.57764	1.20753	0.71892
ADH1C	126	4	DA		0.0326721	0.0435494	0.0554811	0.0506851	0.0771093	0.0634795	0.0494	0.0499381	0.0456768	0.0537073	0.0634607	0.192843	0.0865571	0.111123
ADH4	127	4	DA		0.0101295	0.0212018	0.0117669	0	0.0289853	0.0237679	0	0.0137078	0.0104585	0.0134728	0.0154421	0	0.0153142	0.0391356
ADH5	128	4	DA		35.0133	39.6549	36.4104	32.3468	23.642	31.8261	43.0583	27.4612	42.2212	37.2509	26.976	36.7623	35.8136	9.42839
ADH6	130	4	DA		0.0075387	0.00829102	0.00883021	0.00524523	0.0103126	0.0124785	0.0078874	0.0132423	0.00965379	0.00838816	0.00609926	0.0212707	0.0137969	0.0172927
ADH7	131	4	DA		0	0	0	0	0.0130037	0	0	0	0	0	0	0	0	0
AFMID	125061	17		SERT	9.38608	8.85084	8.51652	40.8996	37.6618	12.4686	12.9144	14.4784	11.8401	6.09066	9.94775	33.9968	14.7196	2.06792
AGTR2	186	X	DA		0	0	0	0.106061	0.459378	0	0	0	0	0	0	0	0	0
AKT1	207	14	DA		20.9951	26.7049	23.8358	48.04	50.3036	30.4865	30.3314	21.3914	22.6951	24.4122	20.9223	24.2708	19.5608	26.8348
AKT2	208	19	DA		12.5824	13.8341	14.6114	78.846	90.0564	20.2746	16.2215	12.8962	14.0055	16.6586	12.8291	16.2214	12.0198	20.4847
AKT3	10000	1	DA		12.2282	18.2095	12.6815	41.6081	36.1127	22.334	29.7453	12.0231	13.4614	12.5072	10.1177	14.4449	12.0314	1.22665
ALDH1A3	220	15	DA		1.91287	1.83132	1.04398	5.2321	6.17252	2.73373	3.19429	1.49146	1.86862	1.20118	1.06066	2.12059	2.18794	0.0282223
ALDH1B1	219	9		SERT	3.4877	4.51403	2.77543	3.31873	3.01212	5.09833	6.61136	2.66646	4.36829	2.51039	2.41495	3.86252	4.0188	0.853589
ALDH2	217	12		SERT	69.9971	80.968	85.9623	31.1361	34.754	76.0142	73.4326	43.6657	52.5071	76.006	71.2073	44.4159	63.2514	17.4749
ALDH3A1	218	17	DA		0.147503	0.209256	0.253982	0.193439	0.209142	0.281122	0.26276	0.351846	0.220403	0.15517	0.164829	0.286989	0.206502	0.0445648
ALDH3A2	224	17		SERT	14.0756	15.3202	25.9911	38.9491	32.3993	19.2161	21.8729	16.2798	16.4922	25.2081	21.2531	27.8291	18.0246	4.42736
ALDH3B1	221	11	DA		1.79941	2.06675	2.19896	0.877595	1.06077	1.87457	1.61746	2.08994	2.16627	2.6089	2.10427	8.64828	3.8689	36.4228
ALDH3B2	222	11	DA		0.0171972	0.0212875	0.0179078	0.0229928	0.0550041	0.0382508	0.0217818	0.021344	0.0933698	0.0198013	0.0181861	0.04098	0.0240633	0.0467867
ALDH7A1	501	5		SERT	32.217	24.1997	31.1707	9.83655	10.6668	24.1592	21.8414	19.2198	14.4734	24.61	27.4224	19.9901	20.3484	0.100972
ALDH9A1	223	1		SERT	49.3212	43.3228	44.9709	35.1832	40.8237	43.5324	41.1668	32.2677	42.8571	45.1522	34.0103	48.505	41.3846	16.4034
ALOX12	239	17		SERT	0.356184	0.359122	0.457196	1.2167	1.41445	0.553973	0.464124	0.411622	0.456177	0.44723	0.369604	0.508147	0.354013	5.36375
ALOX12B	242	17		SERT	0.674148	0.649923	0.712889	1.2088	1.18924	1.6049	1.68928	0.307127	0.715091	1.08149	0.535216	0.112757	0.264213	0.0656031
ALOX15	246	17		SERT	0.0730383	0.143577	0.898566	0.0747299	0.100767	0.346095	0.284454	0.172771	0.336929	1.02004	0.544073	0.0763927	0.0553071	0.232755
ALOX15B	247	17		SERT	0.122944	0.454221	0.135775	0.0674233	0.103581	1.1398	0.987918	0.255616	0.322701	0.139637	0.109719	1.08934	0.239198	2.14364
ALOX5	240	10		SERT	2.47015	1.56247	2.09231	39.5689	39.0162	1.81464	1.45864	2.19659	3.68199	1.63645	1.42176	8.89629	4.12832	284.285
AOC1	26	7		SERT	0.00818876	0.0084199	0.010063	0.0116017	0.0205038	0.00869315	0.00703713	0.00865844	0.0126618	0.0050201	0.00486358	0.012275	0.0115348	0.412827
AOC2	314	17	DA		1.03433	1.46443	1.93434	5.12258	5.27022	2.11368	2.10323	1.27266	2.0981	2.97376	1.55751	1.2312	0.871304	3.59456
AOC3	8639	17	DA		0.890261	0.738233	1.00098	1.52899	1.96137	1.07377	0.716509	0.695459	1.17185	1.33177	0.943396	0.984318	0.894412	1.9007
AOX1	316	2	DA	SERT	0.588793	0.416176	0.473051	0.716682	1.01782	0.392145	0.349131	0.643102	0.63455	0.349718	0.380373	0.713085	0.540061	0.151636
APP	351	21		SERT	245.764	283.021	304.919	440.722	227.418	251.638	561.14	288.5	332.745	359.255	247.481	479.939	289.376	15.7347
ARAF	369	X		SERT	9.29923	9.20109	11.1764	25.5528	29.3121	11.5433	9.6235	8.53003	9.95662	10.9728	10.3176	15.7274	10.8671	57.2584
ARNTL	406	11	DA		7.24931	11.3361	8.75606	20.5342	22.9657	18.5302	18.6467	6.17726	7.39363	9.62346	7.08007	6.24127	5.20856	14.8675
ARRB2	409	17	DA		32.9602	40.9501	20.8758	101.938	100.282	49.551	51.966	40.2518	39.1364	24.7093	17.2265	41.9251	29.2935	703.139
ASMT	438	X		SERT	0.113432	0.131293	0.124375	0.4548	0.450382	0.19197	0.16461	0.166303	0.166247	0.10692	0.137317	0.190117	0.182736	0.190661
ATF2	1386	2	DA		14.2516	18.3607	14.1934	48.2523	30.616	15.0131	26.7099	13.6984	19.2982	14.9866	10.736	19.4848	13.4717	4.66527
ATF4	468	22	DA		116.817	133.388	105.776	295.739	269.159	147.919	169.783	130.572	139.362	102.06	98.3954	259.405	152.338	109.548
ATF6B	1388	6	DA		24.7339	31.4695	32.0625	105.203	109.699	44.2069	40.759	28.1281	36.545	37.0404	27.2648	38.0099	30.2279	57.0846
ATP1A3	478	19	DA		91.8371	192.99	89.5573	349.682	346.282	249.529	367.671	124.755	209.17	127.597	66.5724	21.6222	62.5094	1.05626
ATP7A	538	X	DA	SERT	0.827121	0.739116	1.13535	0.842922	0.809892	0.820185	0.90561	0.961008	1.53998	1.21056	0.969821	2.25508	1.39527	2.15635
BRAF	673	7		SERT	4.67397	7.12746	6.6355	27.5801	21.4925	8.38593	11.9819	5.12718	6.47611	7.80781	5.07641	5.81058	4.30661	5.53119
BTBD9	114781	6		SERT	8.55188	13.0631	9.92792	6.88216	7.69487	16.2683	15.97	8.09187	7.04421	14.365	7.43149	3.69087	4.06492	2.26041
CACNA1A	773	19	DA	SERT	9.41832	13.4005	13.7271	275.04	304.843	25.2534	21.8917	8.11928	9.96381	15.1854	10.6054	5.95075	5.59679	0.145353
CACNA1B	774	9	DA	SERT	5.33289	10.5499	9.47699	45.9688	51.5025	19.5045	17.1419	5.07553	9.89279	12.1955	7.7354	6.59929	2.70049	0.00940054
CACNA1C	775	12	DA	SERT	2.27168	3.5242	2.55348	6.98406	7.96737	6.15416	5.60616	1.82563	2.94056	3.30342	2.13064	1.11412	1.34552	0.0249337
CACNA1D	776	3	DA	SERT	0.91449	1.54052	1.20314	5.35367	6.16765	2.8613	2.45464	0.997945	1.52773	1.99088	0.865526	0.962374	0.921234	0.0988922
CACNA1F	778	X		SERT	0.331731	0.438505	0.388436	2.15934	2.09579	0.766735	0.725366	0.180431	0.17522	0.376888	0.317642	0.265451	0.168951	0.286873
CACNA1S	779	1		SERT	0.0921018	0.143238	0.369723	0.0237105	0.0381377	0.326758	0.279957	0.065125	0.272357	0.506632	0.247443	0.0430228	0.242997	0.0141553
CALM1	801	14	DA		550.011	799.752	556.963	1259.11	972.834	842.645	1139.05	538.214	432.961	677.6	411.082	404.189	333.298	90.8033
CALM2	805	2	DA		820.947	1013.17	899.473	1496.85	1048.39	894.094	1492.51	879.767	990.464	918.116	697.244	1196.84	801.514	234.453
CALM3	808	19	DA		505.387	990.969	586.633	879.031	717.535	1027.31	1592.59	517.185	434.373	887.558	368.41	235.501	254.962	149.498
CALML3	810	10	DA		0.0562697	0.0844454	0.157713	0.119134	0.232241	0.305497	0.236355	0.0718554	0.129108	0.232338	0.175326	0.0437173	0.0462849	0.0441995
CALML4	91860	15	DA		2.45564	2.0873	1.73235	7.52792	7.79313	2.34794	2.21912	1.64905	1.59945	1.74267	1.42485	2.07718	1.49667	5.84322
CALML5	51806	10	DA		0.186772	0.261828	0.223809	0.205467	0.421919	0.501175	0.292987	0.297233	0.306901	0.236224	0.187848	0.416235	0.276036	0.423903
CALML6	163688	1	DA		0.523312	0.912597	1.32952	2.87636	3.48802	1.56307	1.15858	0.548293	0.650991	0.976929	1.1048	0.330072	0.304622	0.174714
CALY	50632	10	DA		44.8774	67.4999	71.4852	47.2356	48.3023	96.1844	111.892	43.5551	206.976	119.713	55.5979	7.02414	31.8354	0.120321
CAMK2A	815	5	DA		285.065	457.698	107.182	8.35315	14.252	564.102	625.716	397.83	51.2347	176.944	85.4543	6.54168	6.71424	0.0633084
CAMK2B	816	7	DA		38.9539	66.9085	91.0117	275.183	246.226	86.1475	104.538	64.9601	45.7601	93.8877	75.9935	9.00619	19.484	0.0491604
CAMK2D	817	4	DA		21.1847	19.3812	6.53998	91.786	62.5666	14.5902	26.3189	9.97307	16.8564	8.45112	5.67111	9.65751	10.011	1.9995
CAMK2G	818	10	DA		29.4211	59.2802	24.4953	59.6223	57.4349	82.6103	88.139	22.279	37.0613	27.9047	22.1716	22.908	36.3829	24.0527
CASP3	836	4		SERT	8.68536	8.10789	9.49017	36.386	29.0409	8.38094	9.24217	8.42974	9.15674	9.03522	8.09583	12.1296	7.82368	9.26302
CAT	847	11		SERT	15.3914	14.4801	19.5272	7.39341	9.71654	18.7525	16.6376	14.494	11.6475	15.1628	13.7593	34.5811	14.5378	89.3709
CAV2	858	7	DA		2.10988	2.11512	3.02583	1.20344	1.12841	2.32547	2.53488	3.44153	2.96179	2.23815	2.98493	9.95098	4.64019	0.143616
CDK5	1020	7	DA		39.7309	54.7854	49.4307	45.6994	47.7298	69.3828	83.2202	42.19	41.2967	64.6142	37.672	21.9937	22.6207	9.13362
CELSR3	1951	3	DA		3.46843	5.93994	4.5528	46.7394	59.0651	12.3944	9.36142	3.77849	6.54395	6.00344	3.62853	3.51597	2.35168	0.346798
CHRM5	1133	15	DA		0.245558	0.19329	0.150319	0.522751	0.570488	0.266681	0.278219	0.403989	1.72908	0.29269	0.120922	1.4894	1.36405	0.0683299
CHRNA3	1136	15		SERT	0.167493	0.0892673	1.30223	4.05893	7.34474	0.05203	0.0645834	0.0450862	0.475156	0.817104	0.709806	0.224993	0.120382	0.00586167
CHRNA4	1137	20	DA		4.15305	7.46319	1.95818	4.08701	5.08083	8.12695	8.3401	3.69869	6.04382	2.29403	1.43463	4.29105	7.1896	0.00435905
CHRNA6	8973	8	DA		0.0627391	0.221388	0.0101746	1.28394	1.12867	0.223434	0.241719	0.0634323	0.119912	0	0.00731612	0.160166	0.385314	0
CHRNB2	1141	1	DA		5.88683	10.6321	9.36713	13.2836	17.3128	17.575	19.0718	6.8765	8.95234	11.2526	6.94188	0.834177	4.4625	0.0539968
CLIC6	54102	21	DA		0.512711	0.0953579	0.206749	0.0982358	0.140679	0.107826	0.0708432	2.29994	1.03485	0.0706167	0.0944304	0.814019	0.340431	0.0447116
CLOCK	9575	4	DA		3.66137	4.72906	3.98736	16.0239	13.3955	5.24938	6.79217	3.5954	4.45536	4.04904	3.20828	4.90182	3.55701	0.693093
CNR1	1268	6	DA		9.36488	18.7881	12.8669	33.8978	29.4012	13.0896	16.8872	10.9244	9.14916	7.45835	11.9745	1.84197	1.43294	0.162268
CNTNAP4	85445	16	DA		15.1555	11.477	11.088	38.305	33.4795	12.9327	15.5859	22.8236	24.6473	8.67389	11.9645	149.246	40.7886	0
COMT	1312	22	DA*		27.5476	25.7228	27.0227	35.7625	38.7908	26.1802	26.2045	26.2636	25.2516	26.9452	26.4877	56.1991	29.255	10.2871
CREB1	1385	2	DA		4.01478	4.41288	4.18894	14.0112	10.6586	4.51634	5.70281	4.21408	4.89007	4.26436	3.51805	7.12078	4.3455	5.61508
CREB3	10488	9	DA		45.624	55.1005	47.8717	76.4613	76.4043	59.1798	60.3927	39.0475	55.8557	53.1212	42.5109	54.5201	48.5199	17.5859
CREB3L1	90993	11	DA		3.20246	3.77313	1.30178	1.13887	1.42268	3.21866	3.71053	3.25967	5.16076	1.67038	1.16022	1.39193	3.04339	0.0919952
CREB3L2	64764	7	DA		3.10649	2.18045	4.15739	1.80798	2.07779	2.64458	2.47612	3.80293	4.11965	3.55853	3.77323	6.41446	4.42442	2.79434
CREB3L3	84699	19	DA		0.109002	0.628384	0.188939	0.166524	0.148714	1.03347	1.47681	0.0939236	1.1004	0.120317	0.144789	0.11671	0.170012	0.0812816
CREB3L4	148327	1	DA		1.75916	1.49814	1.62592	10.1342	9.63924	1.86719	1.53891	1.66128	1.8199	1.58034	1.57561	3.28721	2.27502	1.88082
CREB5	9586	7	DA		4.0561	1.91916	4.16003	7.07968	7.38391	2.98352	2.611	5.61532	3.68845	2.26203	4.32448	7.87865	4.73056	19.1897
CRH	1392	8	DA	SERT	3.46604	9.79222	2.45289	0.0346669	0.0259186	8.31804	12.1637	2.41838	6.16509	2.63992	1.48964	0.108344	0.101885	0
CRHBP	1393	5	DA		3.82023	7.89266	1.73332	0.309079	0.304458	3.40852	6.43102	4.31723	8.93171	2.73621	1.54118	4.90607	3.54067	0.31916
CSNK1E	1454	22	DA		29.3455	38.6729	29.8284	83.4075	84.6047	45.6768	49.837	29.5251	36.5063	29.275	26.1737	43.0823	29.5459	7.13499
CTNNB1	1499	3	DA		44.9305	50.3317	48.006	201.262	165.568	56.2772	64.1806	46.8691	60.7734	50.7913	39.9903	70.6164	45.9086	25.7518
CXCL12	6387	10	DA		3.45295	3.04843	4.86542	1.74162	2.298	3.42165	3.20482	4.253	3.94211	3.35919	3.87095	5.44921	4.66411	0.243388
CYP1A1	1543	15		SERT	0.244796	0.509385	0.192157	0.115333	0.156873	0.543119	0.488519	0.230645	0.41947	0.204727	0.178817	0.0856359	0.203902	0.0971944
CYP1A2	1544	15		SERT	0	0	0	0.0111252	0.0150543	0	0	0	0	0	0	0	0	0.0197973
CYP1B1	1545	2		SERT	1.68909	1.82752	4.04937	0.713512	1.01	2.54732	2.23215	2.05133	2.1137	2.18759	4.14695	3.81995	2.1602	9.99886
CYP2C18	1562	10		SERT	0.0216713	0.131127	0.0243092	0.255095	0.516507	0.0847357	0.0772211	0.0191757	0.0542367	0.0383527	0.0163479	0.0525473	0.0224167	0.018719
CYP2C19	1557	10		SERT	0	0.0321396	0	0.0227764	0.0570563	0.0230822	0.0247673	0	0.0118295	0	0	0.0251461	0	0
CYP2C8	1558	10		SERT	1.58748	2.68861	3.2966	3.9057	3.4253	3.79485	3.94558	1.72364	4.44131	4.06174	2.61877	1.83761	1.38261	0.137781
CYP2C9	1559	10		SERT	0	0	0	0.0176189	0.0420174	0.00958359	0	0	0	0	0	0	0	0.0184195
CYP2D6	1565	22		SERT	1.43466	1.87302	2.8594	6.55123	8.93966	2.4137	1.56478	1.46561	3.30373	3.88679	2.23172	1.63238	1.45403	0.993625
CYP2J2	1573	1		SERT	10.9797	11.0606	13.4679	7.98892	12.4828	9.73945	9.25614	10.0425	11.7986	17.5678	10.9694	25.0877	14.5705	0.0892179
CYP4X1	260293	1		SERT	4.47269	8.70514	6.76673	14.7312	11.9956	10.1993	16.0286	4.38895	12.5169	8.96517	4.62376	1.78056	2.8005	0.0283499
DAO	1610	12	DA		0.0441424	0.0629906	0.0494083	26.6697	40.1242	0.0624555	0.0787348	0.287335	0.626638	0.0629679	0.0410279	15.6872	5.90664	0.0113761
DBH	1621	9	DA*		0.364796	1.38511	0.300303	0.773789	0.973767	2.51578	2.11972	0.196572	0.463194	0.308666	0.181733	0.154878	0.161715	0.0903968
DCT	1638	13	DA		0.584048	0.710967	1.15424	0.350205	0.493697	1.01727	1.01951	0.519729	0.85771	1.63743	0.811685	0.555665	0.553321	0.0160013
DDC	1644	7	DA*	SERT*	0.0682407	0.0746543	0.782949	0.125978	0.145449	0.0787232	0.099503	0.077635	1.74624	1.4265	0.622961	0.103698	2.63861	0
DKK1	22943	10	DA		0.619651	1.02625	0.3472	0.772582	0.758561	0.887213	1.34654	0.415554	2.17559	0.502601	0.240782	0.281029	0.918434	0.0259632
DLG4	1742	17	DA		101.963	181.832	134.059	240.795	224.478	191.35	203.418	115.384	70.5916	178.551	101.241	19.9345	27.1171	4.91702
DMRTA2	63950	1	DA		0.119282	0.0906046	0.0474674	0.286297	0.315537	0.122093	0.104666	0.302242	0.139915	0.0904345	0.0584779	0.8605	0.193709	0
DNAJC14	85406	12	DA		7.66097	8.23442	9.51237	20.7391	19.0848	11.9566	13.0251	8.59733	8.90344	9.32473	8.0403	13.269	9.0857	7.50087
DNM1	1759	9	DA		61.2825	127.362	52.8896	367.431	373.812	254.524	260.33	66.0777	67.3985	74.8226	35.846	9.19939	28.0441	0.360869
DNM2	1785	19	DA		16.3945	14.8881	19.3842	43.3559	49.0551	23.4728	17.8074	21.3505	23.7175	17.7527	19.4232	64.3702	25.7537	94.9427
DRD1	1812	5	DA*		2.0762	3.50153	29.4642	0.242687	0.447834	4.32026	5.73261	1.05143	0.724427	31.5394	22.4999	0.200328	0.2197	0
DRD2	1813	11	DA*		1.57134	0.865067	40.6964	0.925431	1.0345	1.23475	1.0411	0.91297	6.49551	51.9149	45.7365	0.650998	8.65936	0
DRD3	1814	3	DA*		0	0.0119719	0.472442	0	0	0.0126858	0.0179576	0	0.0454684	2.94526	0.355176	0	0	0
DRD4	1815	11	DA*		1.839	1.88854	2.07618	6.12097	6.96934	2.78802	2.04817	2.01645	2.62032	2.31456	1.9794	2.38146	1.41779	0.269044
DRD5	1816	4	DA*		0.601588	2.71248	1.14476	0	0	1.65012	2.25219	0.779703	1.0715	0.664046	1.31007	0.083535	0.159788	0
DTNBP1	84062	6	DA		16.936	20.7644	20.4975	11.7177	12.3441	20.5886	21.5346	9.80772	20.076	37.2083	18.5253	13.1445	15.1808	10.5606
DUSP1	1843	5		SERT	56.2714	53.09	69.8608	88.2193	105.478	83.4637	65.0146	73.0582	86.9647	51.9881	61.5061	185.416	85.5637	884.653
ECHS1	1892	10		SERT	104.408	115.47	108.206	110.317	108.072	125.426	134.476	94.9035	96.7697	112.123	95.7829	117.104	107.097	25.142
EHHADH	1962	3		SERT	1.69844	1.93237	2.23967	0.886025	0.997983	2.16266	2.24881	1.25406	1.58568	2.05883	1.85522	2.82244	2.48996	0.185525
EN1	2019	2	DA		0.0252912	0.0181981	0.0183208	0.0902651	0.105034	0.0194782	0.0164428	0.0488095	0.0218767	0.0148148	0.0149665	0.484167	4.46405	0
FAH	2184	15	DA		4.68878	4.45664	4.47577	4.36662	5.40524	4.30095	3.64604	3.50654	4.53424	4.46399	3.80794	10.2741	6.13915	4.34098
FAHD1	81889	16	DA		8.0354	11.0596	7.42544	13.0629	10.626	11.7207	16.6321	8.91087	12.2277	8.18515	6.10061	11.2813	8.38868	3.33496
FCER1G	2207	1		SERT	12.9379	7.16026	11.387	5.09372	2.84457	4.55006	6.78794	12.014	17.2681	8.25117	8.73832	55.2147	21.9245	1364.78
FGF8	2253	10	DA		0.176687	0.475037	0.157307	0.125027	0.107127	0.616179	0.587648	0.342469	0.422475	0.255501	0.111734	0.0747282	0.122156	0.0876396
FLNA	2316	X	DA		22.6437	22.9247	27.301	39.5346	52.3475	35.394	21.9938	20.6257	26.0729	29.6454	24.879	26.8304	25.6697	172.551
FLOT1	10211	6	DA		125.38	158.699	128.039	297.93	238.739	178.601	235.531	127.959	156.764	130.374	115.281	208.753	145.068	416.66
FOS	2353	14	DA		36.8023	31.2321	42.1694	28.1748	31.8915	37.7025	30.8553	49.1064	80.9501	34.4649	31.3239	123.343	52.456	187.48
FOXA1	3169	14	DA		0.0138084	0.012956	0.0154297	0	0.0163113	0.0154947	0.0135191	0.0239194	0.0626341	0.0134482	0.0106049	0.0149646	1.00197	0
FOXA2	3170	20	DA		0	0	0	0	0	0	0	0	0.00386123	0	0	0	0.898131	0
FZD1	8321	7	DA		1.93722	2.35318	3.26441	9.88379	9.44691	2.35899	2.25295	2.3603	1.91691	2.27077	2.43694	1.61986	1.69479	0.564297
FZD3	7976	8	DA		3.19917	5.08644	5.20117	10.4077	9.06377	4.96441	7.89995	2.61371	4.45771	6.62335	3.04916	1.622	1.86922	0.100225
GABBR1	2550	6	DA		131.074	197.129	161.357	327.058	276.602	168.592	210.799	99.8173	123.825	229.62	135.908	37.1734	77.0842	19.6419
GABRB1	2560	4		SERT	1.77076	2.10243	2.78205	1.10636	1.91419	2.28441	2.24651	1.00082	1.55045	2.90369	1.74399	0.336941	0.794788	0
GABRB2	2561	5		SERT	5.93071	14.8712	8.28262	74.2942	51.2239	20.0819	39.5038	5.72083	4.07105	8.73832	5.53143	0.535572	1.92764	0.00502557
GABRB3	2562	15		SERT	6.31021	10.9678	10.0988	16.5156	12.1661	13.6862	21.4706	7.40482	7.73863	15.1294	6.86965	1.29129	2.09992	0.0052848
GCDH	2639	19		SERT	9.28941	10.0862	11.5508	14.3853	15.7263	11.0463	10.7972	7.54548	8.89192	11.7263	10.5907	9.72355	9.94051	6.46286
GCH1	2643	14	DA		1.94953	2.41579	4.72329	2.12806	1.95011	1.70241	2.31654	2.45298	8.37653	5.51348	3.53279	3.76652	4.76069	11.007
GDNF	2668	5	DA		0.230647	0.149494	0.389809	3.20439	3.50424	0.164688	0.167195	0.267729	0.244145	0.387343	0.536038	0.34651	0.25035	0
GNA11	2767	19	DA		33.0082	43.0764	27.2262	140.505	153.029	55.8589	49.826	32.6052	31.4221	32.1325	25.6	33.768	24.7587	1.21859
GNA12	2768	7	DA		39.3821	36.0715	34.3654	17.8379	23.8593	36.3515	32.1798	28.6875	36.6876	40.1701	30.2306	48.9748	41.9684	9.4479
GNA13	10672	17	DA		12.7498	11.0629	14.5969	20.3106	18.0793	11.4816	11.5763	11.4031	13.1809	11.5342	11.246	33.8366	15.3657	40.7019
GNA14	9630	9	DA		5.37302	4.79972	5.17711	0.409992	0.604724	5.60537	6.49866	3.21974	1.53739	4.56465	4.13737	21.3179	1.64945	0.0457271
GNA15	2769	19	DA		2.2096	3.47068	1.12005	2.1549	2.02213	4.7641	5.04136	2.48353	2.03639	0.991081	0.935325	3.23097	2.16765	35.529
GNAI1	2770	7	DA	SERT	18.9356	17.3494	12.895	37.6935	24.6655	17.1234	28.7985	27.5	27.3771	16.8521	14.0388	91.3257	27.0526	0.138527
GNAI2	2771	3		SERT	62.9972	58.8165	52.111	41.894	47.5074	62.879	59.4205	53.8843	77.3883	59.1475	47.471	146.449	72.8663	342.722
GNAI3	2773	1	DA	SERT	2.11586	2.18818	2.34859	4.86136	3.91783	2.24988	2.57277	1.95041	2.54985	2.3144	1.90645	3.65112	2.37128	7.56701
GNAL	2774	18	DA		9.59747	10.0617	28.8777	3.52334	4.73682	9.22031	11.1726	5.81316	7.77657	45.6431	21.6526	2.99929	5.41157	1.28298
GNAO1	2775	16	DA	SERT	58.7482	66.9325	74.3397	82.9347	92.0586	79.4984	82.9189	51.1716	53.7328	65.7996	65.0191	47.2043	41.9457	0.260273
GNAQ	2776	9	DA	SERT	35.4177	43.4145	34.8784	38.6866	33.9339	40.7716	54.1346	35.8062	33.4395	36.5326	30.035	53.3089	31.2816	18.3032
GNAS	2778	20	DA	SERT	281.891	361.45	123.04	474.116	368.285	356.567	501.24	229.836	548.585	143.182	111.69	241.872	212.783	182.568
GNB1	2782	1	DA	SERT	191.097	308.374	200.436	371.173	302.032	325.887	395.771	168.627	185.035	200.701	168.75	200.648	149.589	152.405
GNB2	2783	7		SERT	90.5901	106.722	122.204	150.54	149.582	119.601	121.481	87.3269	116.502	131.11	102.068	81.8164	80.7408	425.054
GNB3	2784	12	DA	SERT	3.01128	5.04812	5.78911	49.2177	62.6144	9.70072	6.45935	3.20502	5.3235	7.04463	4.59574	1.42281	1.46781	0.148062
GNB4	59345	3	DA	SERT	5.30531	6.26737	3.43996	3.06526	3.11575	3.59943	5.37156	3.98215	4.23662	3.90998	2.60453	11.0127	4.89041	3.4014
GNB5	10681	15	DA	SERT	5.91428	10.6173	12.0902	41.1463	33.0632	14.7907	18.958	5.05113	10.0233	11.869	9.84156	2.60846	4.74724	1.12258
GNG10	2790	9		SERT	35.8681	32.8584	30.4628	21.4751	17.4745	24.0542	30.9467	29.3732	37.5367	39.5068	26.7243	39.8176	30.4119	42.7161
GNG11	2791	7	DA	SERT	9.6677	9.56392	12.9406	6.81329	6.68096	8.78578	9.7983	11.5711	11.8306	9.44674	13.7141	17.0467	16.335	5.17934
GNG12	55970	1		SERT	14.1143	10.9106	11.788	3.49352	4.65048	7.78809	8.23517	9.03639	14.7792	11.0766	7.88643	13.3129	8.79904	0.154339
GNG13	51764	16		SERT	1.28531	10.7589	0.197048	47.2303	133.729	20.2308	24.5139	0.212843	1.43501	0.29425	0.311226	1.01267	0.694284	0
GNG2	54331	14	DA	SERT	33.0295	36.0903	3.54123	5.5076	5.84054	19.5948	36.6625	19.8981	38.9228	6.83021	2.8158	6.05699	6.89792	27.6176
GNG3	2785	11	DA	SERT	106.31	191.334	95.1853	249.046	229.727	247.795	311.601	94.0615	112.702	122.711	66.429	19.111	54.561	0.249305
GNG4	2786	1	DA	SERT	19.588	21.0418	20.4716	23.8849	24.7101	15.1435	17.1244	12.6242	31.7965	19.2126	11.3605	3.78214	6.9012	0.019727
GNG5	2787	1	DA	SERT	34.0806	33.3323	43.6632	14.7678	15.7189	31.479	30.8872	29.5451	29.7123	43.9466	40.9475	54.334	40.5615	231.418
GNG7	2788	19	DA	SERT	74.4639	78.2715	468.509	62.1262	71.7294	89.5136	82.118	80.8497	51.159	455.94	422.324	161.174	71.3168	5.2963
GNG8	94235	19	DA	SERT	4.67214	3.01767	3.07776	1.42814	1.74072	2.62413	2.50513	5.34468	14.1538	3.37132	3.94159	7.49728	5.55416	0.820637
GNGT1	2792	7	DA	SERT	0	0	0	0	0	0	0	0	0	0	0	0	0	0
GNGT2	2793	17	DA	SERT	0.468324	0.586864	0.500393	0.254244	0.254741	0.728681	0.92875	0.658123	0.587943	0.406574	0.484014	1.58969	1.05154	4.77343
GOT1	2805	10	DA		48.359	91.023	76.6443	176.744	151.518	147.351	213.083	56.5894	75.579	92.2471	59.7423	35.5091	41.8362	3.85048
GOT2	2806	16	DA		42.4282	67.6297	54.8588	141.714	130.789	103.524	131.269	51.1512	70.5644	58.7996	43.3261	63.0542	51.3721	11.7647
GPM6B	2824	X		SERT	254.191	228.672	234.206	107.629	136.372	219.725	234.278	235.457	149.468	201.738	191.155	634.756	214.079	0.176279
GPR156	165829	3	DA		0.407588	0.264455	0.434975	0.0711997	0.0899669	0.376697	0.316106	0.239141	0.163913	0.306414	0.32193	0.29233	0.14745	0.00638044
GPR21	2844	9	DA		0	0	0	0	0	0	0	0	0	0	0	0	0	0
GPR35	2859	2	DA		1.04817	1.07318	1.29713	3.17043	4.00327	1.92306	1.41279	1.19618	1.46739	1.63539	1.11986	1.51613	0.962478	3.45084
GPR37	2861	7	DA		24.1141	8.861	25.0134	4.66144	6.45402	13.9969	14.7903	39.8088	20.5664	13.0295	34.694	151.732	36.1817	0
GPR50	9248	X	DA		0	0	0	0	0	0	0	0	0.260894	0	0	0	0	0
GPR52	9293	1	DA		0.119069	0.532596	2.04387	0.251878	0.32161	0.609007	0.806431	0.0596297	0.33021	4.82874	1.23014	0.0395412	0.035421	0.0432385
GPR83	10888	11	DA		1.25214	3.87047	2.75269	26.6842	22.5083	3.98354	4.17491	2.52642	4.11785	2.11707	2.24345	0.361951	0.311938	0.0550254
GRIA1	2890	5	DA		27.6155	32.5731	22.7305	41.8028	76.6705	26.3588	34.1009	35.8114	24.6519	31.5937	14.8852	2.7812	5.24265	0.0108533
GRIA2	2891	4	DA		28.1544	41.5228	31.4362	69.7144	74.3718	55.7127	73.7379	30.8006	28.4071	49.6925	22.2557	14.6495	15.5787	0.0125593
GRIA3	2892	X	DA		15.1743	25.9232	22.1404	7.15906	8.69577	38.1391	52.6877	22.534	10.956	28.2729	19.4607	14.2669	12.6684	0.010955
GRIA4	2893	11	DA		7.00655	11.4701	4.23882	57.8284	45.317	11.226	17.7667	5.85856	13.8953	5.32026	3.11684	12.3333	9.14263	0.00499629
GRIN2A	2903	16	DA	SERT	3.48098	7.19063	2.65465	14.8259	12.7147	11.2877	16.9594	4.77785	1.42667	2.15415	2.56965	0.984664	0.825973	0.00301837
GRIN2B	2904	12	DA		2.04687	3.77189	3.99781	0.556476	0.583835	5.07314	6.86726	2.67902	1.5226	5.56279	2.3078	0.17123	0.399433	0.00164657
GSK3A	2931	19	DA		38.2229	59.0155	39.4693	87.4107	85.8239	79.674	85.3649	41.3739	39.5598	43.2241	34.8998	34.917	27.5753	46.8469
GSK3B	2932	3	DA		9.2763	13.9711	11.2717	35.7504	26.2769	14.9288	23.8069	9.94203	15.0542	11.9363	8.68621	10.9616	9.60904	8.85504
GSTZ1	2954	14	DA		6.73085	7.17671	7.73077	3.96946	4.38685	8.5475	8.61618	6.38061	7.63068	7.12362	8.40806	14.6682	9.38603	3.5655
HAAO	23498	2		SERT	1.72684	1.7001	3.20738	1.26136	1.63072	1.56833	1.3283	1.47288	2.65282	3.63029	2.52065	3.41557	3.70106	4.00583
HADH	3033	4		SERT	9.00431	8.77615	10.511	13.5116	13.0328	9.83557	10.4984	7.17731	11.0489	11.4969	8.30694	12.2862	9.93573	2.06835
HADHA	3030	2		SERT	56.5972	54.6028	60.1673	84.2004	79.1661	60.5004	57.506	48.2089	59.347	59.859	56.1891	101.923	71.7141	82.9987
HCN3	57657	1	DA		2.79029	6.03746	4.27866	46.4232	54.2808	9.29177	7.69071	2.51163	11.7936	5.56436	2.94426	3.61393	4.1142	0.468066
HDAC2	3066	6	DA		5.77592	6.47484	8.73257	19.3254	14.2965	6.82615	9.28909	6.24215	8.20574	9.10621	7.03531	11.5424	6.68614	3.51326
HGD	3081	3	DA		0.19709	0.262473	0.998864	0.328757	0.328592	0.346441	0.372023	0.137209	0.0794252	0.353366	0.374849	0.279644	0.0862456	0.783174
HIF1A	3091	14	DA		22.1417	22.0708	26.4721	61.4231	46.155	19.8548	26.2125	18.253	28.7327	22.3198	19.9601	35.8359	26.609	63.3152
HMP19	51617	5	DA		109.933	123.451	241.495	151.487	145.258	134.858	165.974	85.0557	172.959	328.767	169.97	19.9575	54.9901	0.215965
HPD	3242	12	DA		0.191327	0.161468	0.190907	0.228455	0.283207	0.126557	0.100413	0.383216	0.341681	0.201511	0.123286	1.03017	0.342229	2.51009
HPRT1	3251	X	DA		38.7495	66.1431	34.9474	77.9504	50.3961	60.4369	120.478	34.3933	62.9737	49.9298	26.7839	16.2596	26.922	10.098
HRAS	3265	11		SERT	50.7104	62.6711	77.5819	77.6163	71.5742	57.4249	64.7512	50.5207	62.1356	72.2254	73.4145	54.6433	49.0885	5.7013
HRH3	11255	20		SERT	10.7159	30.5144	45.1555	59.1649	75.61	26.4295	26.086	7.34768	34.4706	57.2381	48.9526	1.84608	5.20863	0.0264259
HTR1A	3350	5	DA	SERT*	0.405694	1.30798	0.17215	0	0	2.24454	2.59326	1.09883	0.450271	0.116386	0.0437147	0.0583101	0.0507813	0
HTR1B	3351	6	DA	SERT*	0.424763	0.757835	1.48441	0.143999	0.302878	1.3101	1.31911	0.275105	0.65871	3.14058	1.09306	0.259385	0.329958	0
HTR1D	3352	1		SERT*	0.567062	0.329076	4.92965	0.0517012	0.0666178	0.801396	0.648238	0.200119	0.59817	8.89486	3.6457	0.251215	0.16437	0
HTR1E	3354	6		SERT*	0.72902	2.22162	2.13361	2.21956	1.71306	3.4851	5.01397	0.661569	1.02214	2.70393	1.45791	0.0827754	0.234783	0
HTR1F	3355	3		SERT*	0.147841	0.190494	0.143422	0.0563341	0.0901882	0.268719	0.304786	0.13116	0.126975	0.0773378	0.130355	0.109999	0.174981	0.0180207
HTR2A	3356	13	DA	SERT*	1.67241	6.03256	1.17894	0.22924	0.259317	8.88607	15.5334	1.24013	2.54275	1.61941	0.303387	0.577144	0.907376	0.00661887
HTR2B	3357	2		SERT*	0.093054	0.0924197	0.112203	0.139524	0.176289	0.109736	0.106424	0.140017	0.141077	0.0891937	0.115664	0.149791	0.131109	0.0326614
HTR2C	3358	X		SERT*	2.6068	1.70713	13.8196	0.108528	0.0800749	0.732761	1.36678	1.31594	13.2663	31.8215	6.37584	0.602306	1.288	0
HTR3A	3359	11		SERT*	0.719902	0.850294	2.41614	0	0	0.66878	0.548125	0.965031	0.0236941	1.21051	0.888377	0.0134762	0	0.057908
HTR3B	9177	11		SERT*	0.110649	0.528351	0.0410173	0.0375259	0.0259808	1.85897	1.92352	0.0870035	0.0353408	0.0390724	0.0394905	0.0881382	0.0626994	0
HTR3C	170572	3		SERT*	0	0	0	0	0	0	0	0	0	0	0	0	0	0
HTR3D	200909	3		SERT*	0	0	0	0	0	0	0	0	0	0	0	0	0	0
HTR3E	285242	3		SERT*	0	0.0166421	0	0	0	0.019071	0.0167515	0	0	0	0	0	0	0
HTR4	3360	5		SERT*	0.0662731	0.177885	0.760147	0.00932466	0.0136688	0.349689	0.355299	0.160377	0.0812207	1.24445	0.287112	0.0431963	0.0424567	0
HTR5A	3361	7		SERT*	2.74556	7.51251	4.09893	35.5207	31.5392	13.31	18.2849	2.38188	7.28043	4.85548	2.87658	0.82037	1.43105	0
HTR6	3362	1		SERT*	0.21182	0.755408	3.11152	0.0205133	0.0316732	1.76842	1.59534	0.230193	0.417542	4.44505	2.06032	0.021228	0.0833639	0.0478756
HTR7	3363	10	DA	SERT*	0.35192	1.28727	0.281161	0.0752733	0.101834	0.565912	0.825287	0.47899	1.69825	0.244353	0.289426	0.327187	0.26723	0.0808898
ID1	3397	20	DA		34.9371	30.4849	35.8528	19.0721	23.8885	37.9672	33.599	40.86	47.373	26.4809	31.7029	47.1991	44.9038	1.69237
IDO1	3620	8		SERT	0	0	0	0	0	0	0	0	0	0	0	0	0	0.375926
IDO2	169355	8		SERT	0	0	0	0	0	0	0	0	0	0	0	0	0	0.0220011
IL4I1	259307	19		SERT	0.326772	0.302257	0.248455	0.370796	0.355499	0.316351	0.310171	0.316638	0.383179	0.292784	0.234597	1.04029	0.406367	0.66317
INMT	11185	7		SERT	0.246417	0.257036	0.37541	0.286242	0.412175	0.350861	0.259082	0.340697	0.50853	0.366617	0.333767	0.894159	0.805255	0.19462
ITPR1	3708	3	DA	SERT	4.25945	21.5394	14.3469	19.7433	76.1924	34.5241	38.2297	5.73653	4.5159	13.0467	7.7003	2.6113	4.13484	1.4838
ITPR2	3709	12	DA	SERT	4.46413	4.46678	5.01834	2.09262	3.34793	5.34004	4.34616	2.98657	3.33752	4.52226	3.58249	6.57861	3.58839	2.16947
ITPR3	3710	6	DA	SERT	2.84208	3.33846	3.64318	5.41534	7.01586	5.49062	3.82775	3.14884	4.0132	3.83729	3.32396	7.8278	4.66218	4.37791
JMJD7-PLA2G4B	8681	15		SERT	#N/A	#N/A	#N/A	#N/A	#N/A	#N/A	#N/A	#N/A	#N/A	#N/A	#N/A	#N/A	#N/A	#N/A
KCNA2	3737	1	DA		4.06889	7.83331	6.34808	29.5357	35.8731	19.8253	18.8718	3.93348	4.31842	5.76531	5.30208	1.53223	3.43667	0.037935
KCND2	3751	7		SERT	4.19288	5.86585	7.39978	77.4659	47.2888	4.98894	9.01062	3.45138	7.60848	7.8045	4.57834	2.76176	4.32448	0
KCNJ3	3760	2	DA	SERT	5.23033	11.6646	1.40443	88.8473	59.0489	14.3034	24.3746	8.16026	4.78264	0.914544	0.690186	1.64899	1.07985	0.00885591
KCNJ5	3762	11	DA	SERT	0.373151	0.346435	0.326726	0.103267	0.109143	0.310566	0.286513	0.397545	2.7537	0.422344	0.295583	2.51122	1.00196	0.0139717
KCNJ6	3763	21	DA	SERT	1.4407	3.10265	0.10228	8.30524	7.46261	4.16028	4.82572	2.92443	1.77178	0.293028	0.0970952	0.294355	3.63312	0
KCNJ9	3765	1	DA	SERT	31.2039	48.8916	28.4926	165.108	147.2	83.2207	92.4529	39.7859	29.4813	38.0817	32.7509	42.2477	42.1309	0.027052
KCNN2	3781	5		SERT	1.99881	4.56986	1.60235	7.60332	9.38405	5.43803	5.37228	4.83628	2.07885	1.57426	1.0422	4.59893	2.15395	0
KCNQ4	9132	1	DA		1.63872	3.79771	3.39945	10.0559	11.8263	8.69573	7.51026	1.14772	2.11494	3.45574	2.32434	4.82529	1.7895	0.202487
KIF5A	3798	12	DA		620.826	848.872	320.305	218.534	206.048	1160.24	1084.97	266.958	142.34	311.741	311.471	70.0855	65.7081	0.199733
KIF5B	3799	10	DA		82.3606	57.2651	51.7852	51.5693	50.1441	68.3973	64.6695	71.386	70.1607	61.6819	58.2434	195.332	105.774	11.8522
KIF5C	3800	2	DA		196.368	205.171	83.569	304.811	252.255	233.64	232.532	132.878	109.917	140.445	75.8366	161.646	95.4366	0.338479
KLF16	83855	19	DA		21.5126	28.9932	38.0351	14.4872	15.6481	28.5701	27.3062	22.2442	12.0649	47.6576	30.7051	7.42931	7.54547	14.8236
KMO	8564	1		SERT	0.173748	0.462362	0.181591	0.0400324	0.0449173	0.625427	0.677746	0.139413	0.111926	0.141639	0.0994242	0.143852	0.0654254	0.541644
KRAS	3845	12		SERT	7.75667	11.615	7.72652	25.09	17.4214	9.41776	16.9458	6.981	10.9089	9.27431	5.61287	7.85505	6.81611	9.08815
KYAT1	883	9		SERT	5.64813	7.3893	7.43928	19.7473	20.724	11.9948	11.8023	5.46936	6.96674	8.99895	6.52917	8.51271	6.33413	2.60679
KYAT3	56267	1		SERT	11.7949	14.7613	12.3486	18.4724	16.8035	18.0281	20.0827	13.0283	14.9095	12.1587	11.2748	14.9131	12.7675	15.6989
KYNU	8942	2		SERT	0.0517707	0.0614141	0.10815	0.0231058	0.0200999	0.0494267	0.0525437	0.060467	0.10937	0.063005	0.0797921	0.215256	0.115493	1.47073
LILRB1	10859	19		SERT	1.33589	0.715745	1.21135	0.414152	0.380896	0.727117	0.690527	1.29039	1.67339	0.998131	0.82606	4.40938	2.39572	22.2479
LMX1A	4009	1	DA		0	0	0	0.13668	0.161715	0	0	0.0140377	0.0506508	0	0	0.0137137	0.316734	0
LMX1B	4010	9	DA		0.00811466	0.00717226	0.0157818	0.0182234	0.0318248	0.0115738	0.0102852	0.014606	0.0706686	0.0183681	0.015866	0.107827	1.87919	0
LRP6	4040	12	DA		4.84062	3.95633	5.65711	10.7054	11.0859	4.729	4.84303	4.81844	5.02433	4.92586	5.10047	6.09665	4.6261	0.202225
LRRK2	120892	12	DA		3.22711	3.73174	3.33114	2.43674	2.68876	4.37418	4.8783	2.39912	3.38997	3.31314	2.4311	4.21481	3.32959	21.6433
MAOA	4128	X	DA*	SERT*	16.4964	15.9974	15.6652	4.3521	5.33907	16.0368	15.4575	11.151	18.9247	15.8932	13.4836	7.82864	18.514	1.38213
MAOB	4129	X	DA*	SERT*	55.1834	59.2935	82.8949	27.1601	22.1931	57.3423	73.1394	48.5508	119.545	95.8594	50.5252	70.4793	67.2373	0.375902
MAP2K1	5604	15		SERT	36.6348	55.9034	43.5174	89.3408	51.7735	41.4415	87.0822	41.5089	37.8722	71.7032	31.4531	31.5368	21.111	21.6706
MAPK1	5594	22		SERT	32.3435	38.2729	44.7433	57.3622	42.3917	31.5738	49.7808	28.9708	27.3211	62.4546	31.0907	26.3256	19.4026	28.6119
MAPK10	5602	4	DA		12.8882	21.8662	13.8178	19.842	16.951	29.8162	40.53	12.4181	14.5199	15.2242	9.86472	12.1466	12.9997	0.0261022
MAPK11	5600	22	DA		31.7278	55.5006	41.0206	93.817	105.533	82.1977	71.4539	25.348	25.2836	39.2703	35.014	10.2812	16.0098	1.63684
MAPK12	6300	22	DA		6.79068	9.31974	8.1708	31.4575	37.8383	14.2204	11.4581	5.02821	7.92031	9.17165	6.83708	4.02702	5.60901	0.460172
MAPK13	5603	6	DA		1.4413	3.59056	2.09892	8.52358	10.3109	7.29721	7.59044	1.14975	2.48838	3.02712	1.53459	0.886686	0.776874	21.7636
MAPK14	1432	6	DA		6.42328	8.48214	7.71168	30.906	28.7047	12.0859	11.9353	6.79412	8.25516	8.82549	6.24748	8.26384	5.91875	72.3676
MAPK3	5595	16		SERT	102.698	120.982	74.7972	74.1782	81.0917	123.148	117.808	62.6183	73.9737	83.9263	62.588	69.1903	61.6507	73.5193
MAPK8	5599	10	DA		5.55503	8.8553	5.34708	32.1608	24.5396	9.66092	14.601	6.45891	8.35558	5.64966	4.46062	8.22966	6.55839	1.60252
MAPK9	5601	5	DA		18.4707	31.8554	21.8964	91.7532	65.2566	34.3294	57.3075	19.5206	24.9034	26.0797	17.5268	21.6891	16.9207	2.72263
MIF	4282	22	DA		3.35321	4.70069	4.69619	20.4783	21.7539	5.61108	5.45992	3.35115	4.40439	5.39157	3.13768	2.85172	2.37552	0.692373
NOS1	4842	12		SERT	3.11377	2.38882	5.69164	3.62208	4.43854	2.01641	2.0761	2.45483	3.30193	3.65416	6.18575	1.4244	1.61842	0.00561266
NPR1	4881	1	DA		0.802801	0.722233	0.862964	0.839893	1.65421	0.957405	0.672333	0.788678	1.17805	0.792313	0.890537	1.24281	1.24198	0.128919
NPY2R	4887	4	DA		0.777275	0.389619	0.0825281	0	0	0.469159	0.902634	0.524609	1.77394	1.38066	0.0417705	0.0546496	0.0274665	0
NR4A2	4929	2	DA		2.901	4.04538	2.73989	32.9841	28.54	4.5228	5.5238	4.76807	3.45732	1.5916	1.99216	6.62759	5.10188	2.27495
NRAS	4893	1		SERT	8.6716	9.98713	7.77318	13.5773	11.669	8.12887	11.393	8.11296	12.2147	8.4294	7.11878	22.2928	11.3757	5.95744
NSG1	27065	4	DA		11.8581	21.7081	30.8823	79.3152	105.424	36.7194	50.922	6.89268	54.2576	49.4694	20.0275	9.80973	13.9031	0.860767
OGDH	4967	7		SERT	32.3361	43.1053	43.4244	68.9295	75.7674	58.7141	55.0002	28.318	40.8397	43.2285	36.9626	36.4782	38.9376	33.4673
OGDHL	55753	10		SERT	13.3836	25.3469	28.6233	71.1321	75.5723	40.2646	37.8977	14.9733	25.9622	30.6273	25.4952	3.78451	17.91	0.0255145
OPRK1	4986	8	DA		1.27686	1.84124	1.54548	1.03668	1.03849	1.23848	1.57842	0.399763	2.37292	4.08448	0.61995	0.089714	0.277943	0
OPRM1	4988	6	DA		0.0319983	0.0433117	0.0265592	0.832253	1.45343	0.0580372	0.0707267	0.00603042	0.130138	0.144682	0.0112353	0.0100074	0	0
OR10H1	26539	19		SERT	0	0	0	0	0	0	0	0	0	0	0	0	0	0
OR10H2	26538	19		SERT	0	0	0	0	0	0	0	0	0	0	0	0	0	0
OR10H3	26532	19		SERT	0	0	0	0	0	0	0	0	0	0	0	0	0	0
OR10H4	126541	19		SERT	0	0	0	0	0	0	0	0	0	0	0	0	0	0
OR10H5	284433	19		SERT	0	0	0	0	0	0	0	0	0	0	0	0	0	0
OR10J5	127385	1		SERT	0	0	0	0	0	0	0	0	0	0	0	0	0	0
OR10J6P	401973	1		SERT	0	0	0	0	0	0	0	0	0	0	0	0	0	0
OR11H4	390442	14		SERT	0	0	0.0134299	0.114625	0.0841773	0.0435507	0.0288703	0	0	0.0482351	0	0	0	0
OR11H7	390441	14		SERT	0.0559572	0.104632	0.184766	0.122834	0.103476	0.195577	0.178572	0.0649102	0.0652539	0.346481	0.172802	0.0418319	0.0242376	0
OR5T2	219464	11		SERT	0	0	0	0	0	0	0	0	0	0	0	0	0	0
OR5T3	390154	11		SERT	0	0	0	0	0	0	0	0	0	0	0	0	0	0
OR6T1	219874	11		SERT	0	0	0	0	0	0	0	0	0	0	0	0	0	0
OTX2	5015	14	DA		0.0239195	0.0179598	0.0669457	24.4345	23.7511	0	0	0.106415	1.01169	0.110061	0.0568811	0.098466	2.8583	0
P2RX1	5023	17		SERT	0.460084	0.271908	0.467647	0.268382	0.357055	0.293847	0.257684	0.510177	0.728344	0.495018	0.328824	1.13202	0.768265	53.8511
PALM	5064	19	DA		170.951	207.038	150.23	87.0698	97.2093	215.557	186.806	135.468	83.6835	176.267	121.79	76.9862	72.2405	0.290285
PARK2	5071	6	DA		3.13843	5.40385	5.00243	5.25963	4.53566	6.3409	7.74401	3.25125	3.04693	5.80205	3.93689	1.90351	2.25769	0.0451793
PARK7	11315	1	DA		159.937	186.83	172.193	277.671	234.467	181.328	224.484	141.616	182.992	192.82	143.05	196.155	167.046	61.4826
PCP4	5121	21	DA		19.0356	44.6821	820.182	78.0536	159.903	44.1195	68.3858	21.135	56.2773	781.64	719.896	17.9502	46.6152	0.0907947
PDE1B	5153	12	DA	SERT	16.3357	27.3669	202.557	9.45969	16.9762	58.4599	55.4581	11.6719	15.271	155.317	166.602	3.84815	6.21551	7.00806
PHOX2A	401	11	DA		0	0	0	0	0	0	0	0	0.0285757	0	0	0.0502921	0	0
PHOX2B	8929	4	DA		0	0	0	0	0	0	0	0	0	0	0	0	0	0
PINK1	65018	1	DA		41.0024	49.6662	38.9799	37.8482	35.4349	61.0255	68.5037	32.8547	38.0741	44.2677	38.9782	52.0642	47.2882	26.8305
PITX3	5309	10	DA		0.0804959	0.0276545	0.0339886	0.0382905	0.0729593	0.0280415	0.022457	0.0432404	0.0403872	0.0377095	0.0217282	0	1.76914	0
PLA2G4A	5321	1		SERT	1.54995	1.34395	1.46721	0.839375	0.906227	1.89387	2.25632	2.18467	2.37242	0.905874	1.11513	5.47206	2.52917	3.09571
PLA2G4B	100137049	15		SERT	14.7049	18.2823	16.1891	241.977	275.252	29.9787	21.7509	15.5197	27.2432	19.541	12.5557	26.8011	14.2125	16.504
PLA2G4C	8605	19		SERT	7.91034	9.08724	10.4752	24.4644	26.6883	13.6358	12.9604	10.1074	13.1422	12.0674	10.4816	19.4323	15.3299	0.345657
PLA2G4D	283748	15		SERT	0.0885485	0.0949346	0.16696	0.151097	0.273937	0.132249	0.134781	0.273855	0.0576867	0.207481	0.132516	0.0155704	0.0212166	0
PLA2G4E	123745	15		SERT	0.0292357	0.0280789	0.0789245	0.020623	0.0341729	0.0623845	0.0373143	0.108621	0.0162162	0.0938757	0.0704932	0.0154334	0.00805669	0.00972986
PLA2G4F	255189	15		SERT	0.0153816	0.0208139	0.610554	0.0270311	0.053613	0.03441	0.0234694	0.0174013	0.0270453	0.098073	0.333242	0.0218127	0.020847	0.02308
PLCB1	23236	20	DA	SERT	4.87266	7.34088	10.136	4.03929	2.61623	7.94535	16.7033	4.6948	3.59279	6.36028	8.05434	1.42377	3.12002	0.223268
PLCB2	5330	15	DA	SERT	6.13733	4.39798	8.18058	1.59913	1.66109	5.30851	4.34121	5.02897	8.11099	10.7717	6.41993	16.4116	8.61736	94.6305
PLCB3	5331	11	DA	SERT	4.82518	5.80126	4.87631	16.5267	19.9668	6.64239	5.32548	4.05109	5.40624	5.1253	3.55465	6.40567	5.53027	5.32434
PLCB4	5332	20	DA	SERT	1.80338	2.6067	2.86567	71.4361	57.4134	4.5723	4.74327	1.71989	6.53269	1.64647	2.55625	2.54977	4.34165	0.0346025
PNKD	25953	2	DA		24.2905	36.8931	43.5649	42.0492	39.2467	52.5802	70.5452	26.4061	29.1976	39.2889	36.8895	24.7402	23.7259	13.9146
PNMT	5409	17	DA		9.71335	9.07971	29.4655	3.36023	3.98664	9.60219	8.84574	4.01529	15.9104	31.9208	19.0612	2.96414	19.8936	0.411471
PPP1CA	5499	11	DA		30.3328	38.228	56.6655	67.9834	70.6164	50.0895	49.9216	33.6899	35.6642	54.7433	46.4758	50.1335	32.0422	131.465
PPP1CB	5500	2	DA		46.715	53.1503	56.6821	67.5941	47.9331	42.8783	69.9257	41.5487	54.7093	65.4435	46.8601	60.1918	46.283	36.7186
PPP1CC	5501	12	DA		22.3682	24.2616	26.7055	62.1385	51.9591	24.9504	28.7439	22.8132	26.9999	26.4091	23.9109	33.957	27.3443	18.5582
PPP1R1B	84152	17	DA		161.74	185.026	1254.74	116.268	162.126	205.634	200.468	93.1283	71.2417	903.657	1054.63	74.4289	114.687	0.252309
PPP2CA	5515	5	DA		44.5207	63.2173	51.5786	117.165	75.4611	53.4957	99.5524	48.7935	56.2543	50.8842	40.9475	54.8217	44.3106	34.8657
PPP2CB	5516	8	DA		118.967	122.221	91.8724	131.55	98.5998	95.3571	131.569	110.93	109.447	96.2935	82.9107	150.696	116.894	6.6243
PPP2R1A	5518	19	DA		72.8478	105.114	96.4219	177.751	181.189	127.286	136.505	86.8123	79.1619	113.975	82.9174	56.3555	55.6681	34.1188
PPP2R1B	5519	11	DA		5.98299	5.76559	7.40871	19.7705	17.3472	5.47317	5.70506	4.99989	6.91998	7.72315	5.828	9.32685	5.76959	1.99087
PPP2R2A	5520	8	DA		9.88134	11.2859	15.3456	17.2909	17.2139	17.1327	17.505	12.1835	13.2034	15.0999	14.5977	19.9892	12.2558	15.2463
PPP2R2B	5521	5	DA		15.5543	20.1595	22.5055	8.75961	10.1576	24.6647	29.9018	13.2559	14.8524	24.8106	17.6025	13.0351	13.3837	0.344845
PPP2R2C	5522	4	DA		63.3476	83.059	84.6889	83.948	75.0985	110.623	128.143	55.2014	54.6659	88.3321	67.0247	110.283	61.5869	0.0354664
PPP2R2D	55844	10	DA		6.72961	8.87156	8.26891	31.8134	28.8911	12.3914	14.051	7.33439	7.7945	8.14376	7.06318	7.8848	6.6353	6.87642
PPP2R3A	5523	3	DA		2.32444	2.14818	2.44413	1.91308	2.01015	2.20756	2.65487	2.88854	2.57162	2.37646	2.44218	5.57391	3.12284	0.154563
PPP2R3B	28227	X	DA		9.55524	7.81089	7.71124	13.2218	13.7927	8.14492	7.45106	9.11012	15.2718	9.17318	6.97336	15.1675	9.19121	8.33358
PPP2R3C	55012	14	DA		11.552	12.7959	10.3552	17.0071	16.3607	14.2798	14.5575	10.091	11.8488	10.5295	9.38388	18.5835	13.1077	18.6225
PPP2R5A	5525	1	DA		22.6562	21.3452	28.7512	16.5115	17.2641	21.8549	22.5632	17.6161	21.3341	28.8291	23.4903	31.7324	29.8651	36.2009
PPP2R5B	5526	11	DA		34.6266	51.546	52.2289	195.644	206.796	74.8792	73.916	34.3733	53.9534	66.9446	38.5594	40.1984	36.9061	21.2576
PPP2R5C	5527	14	DA		16.8213	20.2193	15.9364	14.23	12.1759	16.4448	23.0966	15.3571	15.5482	18.3349	12.9995	17.5655	14.0929	14.2792
PPP2R5D	5528	6	DA		22.5317	37.2483	39.7461	92.9858	102.848	66.273	61.1475	22.3511	31.0113	47.4504	29.3836	21.1947	20.1289	18.1928
PPP2R5E	5529	14	DA		6.59879	8.78175	6.45174	21.1833	15.7555	9.31181	13.4788	6.50011	8.75931	7.63505	5.0834	8.37136	6.22082	3.7128
PPP3CA	5530	4	DA		39.9393	73.2083	155.414	183.152	106.023	88.193	158.051	68.331	29.2912	140.031	114.318	13.4656	14.2626	12.4901
PPP3CB	5532	10	DA		26.472	42.1102	28.0636	120.588	72.8534	44.302	86.693	29.3291	28.95	36.8283	19.8312	25.7679	17.8959	8.1806
PPP3CC	5533	8	DA		5.17304	6.86512	5.5122	21.082	19.1177	9.00754	10.3962	5.26251	7.51721	6.19534	5.00656	9.31152	6.31633	6.8449
PRKACA	5566	19	DA	SERT	35.5449	54.6902	35.0046	102.571	94.9398	68.1778	80.3215	40.1995	64.5867	38.3778	29.8694	41.8921	39.947	70.1449
PRKACB	5567	1	DA	SERT	44.1379	55.3202	47.8741	130.398	84.4796	57.0589	103.222	45.245	69.8172	73.6461	36.9012	74.925	44.6866	3.79239
PRKACG	5568	9	DA	SERT	0	0	0	0.0296707	0.030649	0	0	0	0	0	0	0	0	0
PRKCA	5578	17	DA	SERT	23.527	27.6318	21.1261	8.74003	14.0372	28.2197	31.4236	27.1103	16.3143	22.6598	15.8511	18.9469	17.9367	1.49288
PRKCB	5579	16	DA	SERT	11.4918	66.1494	63.7409	29.0023	25.8305	70.4595	101.317	19.5917	7.35273	48.474	46.1841	10.8472	6.29688	40.3497
PRKCG	5582	19	DA	SERT	36.2532	57.3215	52.5103	24.7585	61.0065	73.1014	72.2926	60.9562	12.4079	98.9002	22.4846	1.09929	3.33169	0.0855516
PRMT5	10419	14	DA		10.2209	14.2181	13.8782	29.2395	30.8052	21.1314	19.6263	9.12273	12.3028	14.9503	10.2913	11.1779	10.0453	13.9175
PTGS1	5742	9		SERT	1.1097	0.790152	1.15254	0.533723	0.472264	0.986344	1.1237	1.50931	2.22088	0.925217	0.81524	5.11574	2.66254	13.751
PTGS2	5743	1	DA	SERT	0.978636	1.38353	0.662267	0.266359	0.366994	1.54206	2.10847	1.02103	1.03354	0.547011	0.564705	2.93585	1.05955	4.39332
PTPN11	5781	12	DA		58.6034	53.5456	57.4481	55.3105	43.9177	48.0882	64.8023	56.7879	63.9907	56.1044	56.6787	108.683	83.0696	3.80322
RAB3B	5865	1	DA		4.47377	3.52362	1.52748	2.1445	2.44648	2.66301	2.86305	1.7836	10.8937	1.02322	1.10014	0.40453	1.1687	0.00698737
RAC1	5879	7	DA		177.35	180.131	161.945	229.727	175.426	157.054	226.413	189.497	198.914	179.042	155.219	351.236	225.625	104.929
RAF1	5894	3		SERT	25.7727	28.2202	31.8487	134.871	126.798	37.8928	36.9752	27.0885	27.8918	33.5096	27.1455	38.0863	27.2627	131.141
RAPGEF3	10411	12		SERT	15.1999	13.1833	15.01	3.64386	5.46614	17.0336	14.0425	15.293	10.5383	10.2165	12.5491	17.6781	12.9021	0.407519
RASD2	23551	22	DA		13.1768	22.79	185.157	7.22842	8.50914	45.6698	39.4538	10.3704	13.0651	98.7778	176.466	7.09393	6.00176	0.0451517
RGS8	85397	1	DA		2.06237	2.5277	15.1954	3.80892	13.9919	2.69417	2.43683	1.18612	3.89094	24.4794	11.3982	3.35332	2.76872	0.00638876
RGS9	8787	17	DA		2.26568	1.88749	30.3113	2.80236	3.25457	2.07873	1.78849	1.97267	6.66812	22.402	31.5304	3.55616	2.51461	0.92766
RNF180	285671	5		SERT	2.65375	2.84995	3.41389	2.74474	2.65675	2.7352	3.609	2.47716	4.66282	4.05333	2.33062	5.12318	3.60485	0.0097528
RSPO2	340419	8	DA		1.31318	5.14316	0.53964	0.707786	0.778446	8.80016	13.7551	1.51447	2.58588	0.548934	0.467098	0.731263	3.40484	0.0181139
RYK	6259	3	DA		7.14602	6.93732	7.71171	11.4797	11.931	8.44197	7.99429	7.04713	7.71745	7.17932	6.66278	10.3334	7.38108	3.7742
SCN1A	6323	2	DA		3.19131	5.70787	4.82108	10.7086	9.24687	8.86587	15.1379	3.64863	6.33243	4.64918	3.5688	1.73935	2.56446	0
SFRP1	6422	8	DA		7.61777	5.04875	9.58907	37.8117	22.2156	4.20641	5.56083	6.61578	5.06639	6.63822	11.1459	6.67181	5.13953	0.140252
SFRP2	6423	4	DA		1.90369	2.9401	2.08162	0.88607	1.6189	7.21907	3.79423	8.69369	2.87866	1.93906	0.703211	6.58732	0.962683	1.39038
SHH	6469	7	DA		0.512411	0.872756	0.583141	0.268529	0.540166	0.912828	1.11897	0.371653	1.90305	1.21992	0.502413	0.149911	0.875913	0
SIN3A	25942	15	DA		4.74514	5.12795	5.81296	14.7294	14.009	6.55801	6.31921	4.3089	5.98855	6.65441	4.72663	5.04811	4.34889	5.67912
SLC18A1	6570	8	DA	SERT	0.0279706	0.0289299	0.0222712	0.0146068	0.0152489	0.0254837	0.023616	0.0265543	0.129803	0.0355428	0.0289838	0.0369521	0.290093	0.0246641
SLC18A2	6571	10	DA	SERT	0.038357	0.040818	0.0456823	0.174974	0.225045	0.0527217	0.0563695	0.0504742	0.839046	0.0457825	0.0454996	0.0574128	1.55321	0.203325
SLC22A1	6580	6	DA		0.111323	0.146852	0.138545	0.193418	0.276334	0.234919	0.174918	0.148529	0.145989	0.162912	0.123415	0.112688	0.103543	3.36621
SLC22A2	6582	6	DA		0.00891686	0.0118732	0.00900963	0.0150259	0.0207551	0.0100206	0.00562404	0.0124973	0.02132	0.0081283	0.00548614	0.0446648	0.0246444	0
SLC22A3	6581	6	DA		1.95341	1.68856	2.11912	1.22408	1.88559	1.5223	1.3323	1.4998	3.36316	1.97351	1.87276	2.08903	3.86258	0.0625968
SLC6A2	6530	16	DA		0.022055	0.0255332	0.00773783	0	0	0.0179148	0.0124149	0.00916366	0.00561169	0.00460113	0.00412407	0.0155809	0.00626635	0
SLC6A3	6531	5	DA*		0.0324671	0.0160725	0.0141843	0.0087243	0	0.014976	0.0126803	0.0380423	0.504305	0.0145969	0.0163157	0.0204671	34.67	0.0122593
SLC6A4	6532	17	DA	SERT*	0.063934	0.0805879	0.0792905	0.445208	0.379383	0.114421	0.130857	0.0875909	0.109	0.106888	0.0746478	0.128064	0.0889619	0.130236
SLC9A3R1	9368	17	DA		73.6319	70.1083	86.0698	168.507	175.312	80.2835	66.3055	52.5105	40.1073	61.0016	84.9696	63.2046	55.45	182.616
SNCA	6622	4	DA	SERT	38.2467	75.0373	23.656	106.098	73.9259	58.8223	105.954	30.3309	32.2863	34.5116	19.7532	42.5961	34.1163	33.4824
SNCAIP	9627	5	DA		1.50877	1.64456	3.86117	9.09355	8.18216	1.72884	1.64831	1.45652	1.85846	5.73776	2.42149	0.639618	1.18703	0.00975062
SNCB	6620	5	DA		259.139	464.581	82.4175	703.564	648.192	567.581	745.24	177.682	195.467	85.3588	68.9347	29.7012	110.49	0.0853561
SNCG	6623	10	DA		259.921	193.758	71.4977	65.4948	92.389	163.935	251.713	117.63	367.508	62.5074	63.8826	51.2163	181.633	0.377918
SRD5A1	6715	5		SERT	5.18609	7.71917	4.47588	11.3951	9.25788	5.71672	9.9962	5.6496	6.37056	5.74247	3.39011	5.26271	4.6304	1.36448
SYK	6850	9		SERT	1.43743	0.934044	1.61844	0.54748	0.424575	0.8036	0.850658	1.42323	2.21914	1.22008	1.20958	6.065	3.28043	68.8691
TACR3	6870	4	DA		0.376286	0.157961	0.105192	0.0220295	0.0181617	0.135217	0.164931	0.254884	1.33594	0.135523	0.116701	0.513974	0.421779	0
TAT	6898	16	DA		0.0344202	0.0481581	0.0486732	0.0645351	0.070542	0.0604592	0.0474204	0.0567649	0.0858228	0.0672286	0.0470411	0.0687177	0.0368918	0.0370782
TDO2	6999	4		SERT	0.210313	0.647553	0.0321179	0	0	0.69382	1.25789	0.316057	0.193105	0.0520538	0.0217311	0.34297	0.261899	0
TGFB2	7042	1	DA		4.43787	5.47199	5.10943	1.28582	2.54144	6.11129	6.50087	3.2754	2.44567	4.19539	3.44847	2.18488	1.93827	0.0177084
TH	7054	11	DA*		0.461868	0.693098	5.42479	0.0326088	0.0446592	0.575162	0.514561	0.714068	14.1397	3.64229	0.797791	0.0802941	45.8158	0
TIAM1	7074	21	DA		11.1342	10.337	11.633	271.421	193.623	11.585	14.612	10.0355	8.71784	14.57	8.83894	9.23818	6.60304	1.26763
TOR1A	1861	9	DA		8.46614	12.0727	11.1595	21.924	19.4945	13.2789	17.5601	9.14847	11.7854	11.2691	8.62396	11.8664	8.83343	20.2033
TPH1	7166	11		SERT*	0.209327	0.193539	0.222467	0.496831	0.46519	0.199608	0.203355	0.212879	0.313314	0.27883	0.215874	0.404045	0.24346	0.0610976
TPH2	121278	12		SERT*	0.0159517	0.0459502	0.00728241	0.0386349	0.0280129	0.0437694	0.0967672	0.0551943	0.0656784	0.0155311	0.00535756	0.014986	0.0194872	0
TPO	7173	2	DA		0.0918777	0.0759988	0.0677655	0.101622	0.138936	0.140885	0.124731	0.0997737	0.167657	0.071852	0.0743418	0.0947307	0.0915665	0.0651462
TRPC1	7220	3		SERT	5.51507	7.51761	6.6171	22.0555	19.207	8.17673	10.3786	6.77973	9.81399	7.07267	5.21659	11.9379	7.01867	0.0916704
TYR	7299	11	DA		0	0	0	0	0	0	0	0	0	0	0	0.0183069	0	0
TYRP1	7306	9	DA		0.135851	0.292624	0.0438882	0.0464241	0.0867653	0.831578	1.20075	0.154362	0.0605021	0.0251068	0.0354481	0.338497	0.0835583	0
VANGL2	57216	1	DA		6.53457	5.88738	6.60899	30.6765	28.9245	5.13267	4.75226	5.85214	10.4222	7.02731	5.49825	8.52489	7.09731	0.0590339
VEGFA	7422	6	DA		16.6194	18.4402	17.3282	30.6238	39.3704	19.3602	19.161	18.4051	17.4102	16.8271	13.0897	16.422	16.9677	14.7345
VEGFD	2277	X	DA		0.968549	1.63003	1.56196	3.75916	3.53362	1.71121	1.86178	1.20601	2.09139	2.06541	1.34427	1.83833	1.65327	0.0223836
WNT1	7471	12	DA		0.24733	0.545868	1.41851	0.0153673	0.0418533	2.17441	1.3306	0.313794	0.232542	4.43883	0.775215	0.075153	0.0507226	0.359355
WNT2	7472	7	DA		0.0811925	0.566519	0.0400785	0.333099	0.26022	1.03371	1.2444	0.198422	0.333679	0.170705	0.0348282	0.14662	0.0723181	0
WNT3A	89780	1	DA		0	0	0.0250056	0	0	0	0	0	0	0.015724	0.0227491	0	0	0.0125563
WNT5A	7474	3	DA		1.27844	1.41485	0.613185	1.01061	1.56971	1.19729	1.59452	1.2102	1.78807	0.56373	0.506917	1.75298	1.36663	0.0154324
ZACN	353174	17		SERT	0.0638803	0.0879985	0.0606384	0.308782	0.367164	0.135082	0.125315	0.0589076	0.144541	0.125848	0.0498597	0.0595612	0.0554868	0.0737361
DA: dopaminergic gene set; SERT: serotonergic gene set. * genes present in the DA or SERT core gene set. GO database, Gene Ontology Consortium, http://www.geneontology.org/. KEGG pathways https://www.genome.jp/kegg/pathway.html.

## Sheet: Table S3 - Gene based
Supplementary Table S3. Adjusted p-values of the MAGMA gene-based association analysis on every phenotype under study.
Gene symbol	entrezID	Gene sets		ADHD	ANO	ASD	BIP	MD	OCD	SCZ	TS	SUM		CD-MA
AADAT	51166		SERT	0.723089	0.973924	0.196222	0.65838	0.902387	0.554175	0.576704	0.954996	0		0.313311
AANAT	15		SERT	0.584654	0.973924	0.265078	0.291213	0.940595	0.828284	0.295627	0.969401	0		0.364016
ABAT	18	DA		0.851544	0.973924	0.923408	0.135435	0.897595	0.965637	0.497109	0.893159	0		0.732964
ABL1	25	DA		0.298602	0.975402	0.889382	0.82149	0.936561	0.965637	0.643499	0.69171	0		1
ACAT1	38		SERT	0.878887	0.9325	0.748123	0.121302	0.957587	0.965637	0.867368	0.954996	0		0.539937
ACAT2	39		SERT	0.908682	0.973924	0.968096	0.0569045	0.801358	0.61835	0.0527277	0.966383	0		0.0784963
ACMSD	130013		SERT	0.710509	0.706015	0.927818	0.380219	0.759885	0.965637	0.00460769	0.95509	1		0.0403653
ADCY5	111	DA	SERT	0.460337	0.973924	0.871122	0.865748	0.678815	0.97897	0.923019	0.602399	0		0.840101
ADCY6	112	DA		0.947931	0.973924	0.735941	0.140064	0.316339	0.965637	0.0675657	0.954996	0		0.0608882
ADH1A	124	DA		0.907793	0.973924	0.800529	0.950462	0.882395	0.965637	0.951795	0.832649	0		1
ADH1B	125	DA		0.88526	0.973924	0.865335	0.914115	0.94989	0.965637	0.908485	0.954996	0		1
ADH1C	126	DA		0.90908	0.973924	0.883759	0.94257	0.922263	0.965637	0.637877	0.954996	0		1
ADH4	127	DA		0.953168	0.973924	0.948794	0.945553	0.947995	0.965637	0.918307	0.951587	0		1
ADH5	128	DA		0.837727	0.973924	0.525377	0.59416	0.938445	0.965637	0.872207	0.847918	0		0.493323
ADH6	130	DA		0.989543	0.973924	0.921177	0.949501	0.969854	0.965637	0.934676	0.889393	0		1
ADH7	131	DA		0.732015	0.973924	0.950787	0.962029	0.930719	0.965637	0.891459	0.945773	0		1
AFMID	125061		SERT	0.942344	0.973924	0.942686	0.740161	0.937167	0.965637	0.571972	0.951746	0		1
AKT1	207	DA		0.709228	0.973924	0.915205	0.377683	0.841718	0.965637	0.840805	0.952985	0		0.385462
AKT2	208	DA		0.710083	0.973924	0.680618	0.94257	0.854514	0.965637	0.986024	0.95509	0		0.920441
AKT3	10000	DA		0.786591	0.973924	0.926898	0.0395828	0.715796	0.736536	1.16406e-09	0.959624	2		0.000100662
ALDH1A3	220	DA		0.922536	0.973924	0.918829	0.854216	0.930604	0.965637	0.038707	0.951587	1		0.408883
ALDH1B1	219		SERT	0.531618	0.973924	0.921177	0.628568	0.740821	0.965637	0.417448	0.942362	0		0.541118
ALDH2	217		SERT	0.12742	0.973924	0.691718	0.823868	0.947167	0.965637	0.525547	0.858931	0		0.3066
ALDH3A1	218	DA		0.857296	0.953379	0.916492	0.956857	0.782403	0.965637	0.78334	0.953946	0		0.863434
ALDH3A2	224		SERT	0.826479	0.94177	0.899723	0.87651	0.785467	0.965637	0.402378	0.743896	0		0.755454
ALDH3B1	221	DA		0.851544	0.973924	0.901871	0.927865	0.857723	0.965637	0.914518	0.956928	0		1
ALDH3B2	222	DA		0.977295	0.973924	0.849461	0.787239	0.311806	0.965637	0.433397	0.955372	0		0.552087
ALDH7A1	501		SERT	0.323896	0.978191	0.512386	0.902994	0.941258	0.965637	0.45785	0.954996	0		0.719933
ALDH9A1	223		SERT	0.908475	0.973924	0.927996	0.547019	0.788295	0.989264	0.895849	0.951587	0		0.966748
ALOX12	239		SERT	0.867439	0.973924	0.936219	0.387856	0.970109	0.965637	0.836489	0.917205	0		0.972955
ALOX12B	242		SERT	0.968079	0.973924	0.895921	0.904157	0.936561	0.919628	0.42637	0.954996	0		1
ALOX15	246		SERT	0.851161	0.973924	0.749612	0.888366	0.945748	0.965637	0.697261	0.989693	0		1
ALOX15B	247		SERT	0.886883	0.973924	0.804358	0.831102	0.97612	0.965637	0.811493	0.954996	0		1
ALOX5	240		SERT	0.550502	0.907133	0.889519	0.915922	0.917561	0.965637	0.895482	0.923646	0		0.909526
AOC1	26		SERT	0.942215	0.973924	0.945623	0.800765	0.952869	0.321388	0.547799	0.969401	0		0.589659
AOC2	314	DA		0.738631	0.973924	0.910112	0.928307	0.98707	0.965637	0.377871	0.954996	0		1
AOC3	8639	DA		0.593246	0.973924	0.709292	0.861801	0.942018	0.965637	0.3358	0.954996	0		0.852865
AOX1	316	DA	SERT	0.974901	0.973924	0.688753	0.858014	0.979682	0.975248	0.52877	0.926367	0		1
APP	351		SERT	0.758515	0.973924	0.948834	0.942558	0.937167	0.965637	0.513493	0.954996	0		1
ARNTL	406	DA		0.936706	0.605675	0.91997	0.0332674	0.873383	0.965637	0.097927	0.954996	1		0.491747
ARRB2	409	DA		0.834246	0.973924	0.789278	0.919432	0.940595	0.965637	0.502332	0.954996	0		1
ATF2	1386	DA		0.800989	0.973924	0.935877	0.223571	0.926165	0.965637	0.725331	0.954996	0		0.874012
ATF4	468	DA		0.672944	0.484839	0.913842	0.895183	0.979156	0.948479	0.050156	0.94978	0		0.306869
ATF6B	1388	DA		0.89519	0.973924	0.895908	0.905006	0.485699	0.883174	6.06267e-06	0.666513	1		0.425365
ATP1A3	478	DA		0.249231	0.907133	0.927612	0.79936	0.311806	0.965637	0.0574422	0.73068	0		0.141228
BRAF	673		SERT	0.861917	0.973924	0.455621	0.0352001	0.870613	0.965637	0.37159	0.954996	1		0.0608236
BTBD9	114781		SERT	0.935662	0.924662	0.913842	0.413834	0.876669	0.965637	0.453487	0.954996	0		0.741504
CACNA1A	773	DA	SERT	0.787969	0.90377	0.744774	0.841342	0.695717	0.965637	0.234826	0.955759	0		0.66814
CACNA1B	774	DA	SERT	0.826479	0.778899	0.887778	0.750415	0.85803	0.965637	0.721158	0.879944	0		0.385462
CACNA1C	775	DA	SERT	0.702856	0.973924	0.493274	5.98686e-06	0.739883	0.965637	1.26606e-15	0.723976	2		7.77837e-11
CACNA1D	776	DA	SERT	0.0431869	0.973924	0.734459	0.028742	0.870728	0.965637	0.570754	0.954996	2		0.00880717
CACNA1S	779		SERT	0.877924	0.973924	0.920581	0.900518	0.785467	0.736696	0.0232495	0.954996	1		0.336087
CALM1	801	DA		0.486606	0.973924	0.900763	0.961554	0.936561	0.965637	0.256016	0.954996	0		0.396924
CALM2	805	DA		0.968904	0.778899	0.969064	0.872048	0.922717	0.965637	0.388718	0.594314	0		0.744854
CALM3	808	DA		0.953072	0.717258	0.904538	0.804936	0.274352	0.965637	0.224474	0.954996	0		0.250184
CALML3	810	DA		0.992092	0.973924	0.87078	0.661433	0.884293	0.877654	0.758868	0.951079	0		0.929873
CALML4	91860	DA		0.831224	0.973924	0.934263	0.85093	0.45682	0.965637	0.841221	0.954996	0		1
CALML5	51806	DA		0.952035	0.986844	0.928085	0.739398	0.936561	0.965637	0.678734	0.713008	0		1
CALML6	163688	DA		0.818827	0.899571	0.885804	0.756273	0.936561	0.965748	0.722137	0.954996	0		0.824165
CALY	50632	DA		0.770804	0.973924	0.865335	0.580965	0.936561	0.965637	0.220401	0.931059	0		0.723172
CAMK2A	815	DA		0.908475	0.973924	0.607571	0.963081	0.844788	0.965637	0.577873	0.954996	0		0.946521
CAMK2B	816	DA		0.859714	0.901709	0.985266	0.049497	0.948698	0.965637	0.574235	0.298545	1		0.285085
CAMK2D	817	DA		0.826479	0.977444	0.943308	0.73748	0.826674	0.965637	0.693713	0.954996	0		1
CAMK2G	818	DA		0.256182	0.973924	0.497209	0.909337	0.710449	0.89777	0.815935	0.89257	0		0.211446
CASP3	836		SERT	0.869956	0.973924	0.881617	0.879981	0.902387	0.965637	0.688247	0.945177	0		0.957544
CAT	847		SERT	0.913964	0.973924	0.946673	0.648387	0.909274	0.775391	0.814407	0.670677	0		0.977647
CAV2	858	DA		0.634772	0.973924	0.951462	0.942477	0.949453	0.965637	0.542173	0.937278	0		0.955252
CDK5	1020	DA		0.69638	0.878256	0.871122	0.817023	0.560756	0.965637	0.49824	0.926374	0		0.59926
CELSR3	1951	DA		0.848462	0.684454	0.175684	0.673234	0.854734	0.948479	0.0404051	0.471906	1		0.00088295
CHRM5	1133	DA		0.868453	0.973924	0.909056	0.961554	0.95204	0.965637	0.783588	0.954996	0		1
CHRNA3	1136		SERT	0.786196	0.973924	0.695392	0.452378	0.938445	0.965637	8.88271e-09	0.702164	1		7.02347e-07
CHRNA4	1137	DA		0.938042	0.975432	0.889519	0.821295	0.941614	0.987565	0.0681562	0.954996	0		0.359586
CHRNA6	8973	DA		0.809433	0.973924	0.962332	0.208691	0.897595	0.965637	0.105168	0.709077	0		0.412713
CHRNB2	1141	DA		0.436588	0.973924	0.0965085	0.186459	0.472507	0.965637	0.728902	0.954996	0		0.0864328
CLIC6	54102	DA		0.73329	0.973924	0.906381	0.914115	0.934889	0.851434	0.926548	0.889393	0		1
CLOCK	9575	DA		0.862899	0.973924	0.454956	0.920389	0.936561	0.665433	0.250137	0.954996	0		0.36857
CNR1	1268	DA		0.553777	0.973924	0.740223	0.41878	0.80507	0.826416	0.644898	0.95509	0		0.482413
CNTNAP4	85445	DA		0.362084	0.973924	0.95887	0.737525	0.975853	0.540639	0.014624	0.322251	1		0.0515442
COMT	1312	DA*		0.82956	0.973924	0.649113	0.606108	0.782403	0.983723	0.665697	0.891319	0		0.710686
CREB1	1385	DA		0.704102	0.673793	0.760925	0.0197419	0.281877	0.943288	1.95149e-05	0.954996	2		3.88357e-05
CREB3	10488	DA		0.933076	0.973924	0.902984	0.989225	0.936561	0.965637	0.745805	0.954996	0		1
CREB3L1	90993	DA		0.175671	0.932231	0.768347	0.839929	0.967096	0.965637	0.00210895	0.812969	1		0.0158237
CREB3L2	64764	DA		0.879633	0.943859	0.933305	0.899067	0.833128	0.965637	0.886797	0.653395	0		0.857389
CREB3L3	84699	DA		0.222337	0.973924	0.985917	0.921366	0.942566	0.965637	0.894069	0.910311	0		0.334405
CREB3L4	148327	DA		0.266483	0.973924	0.685982	0.718727	0.095461	0.965637	0.0148883	0.881925	1		0.00430409
CREB5	9586	DA		0.050537	0.828618	0.804624	0.592314	0.559664	0.965637	0.00584609	0.954996	1		0.0290637
CRH	1392	DA	SERT	0.801244	0.973924	0.759945	0.1663	0.938445	0.965637	0.869836	0.658391	0		0.260773
CRHBP	1393	DA		0.945086	0.973924	0.460657	0.509136	0.948535	0.965637	0.381055	0.962216	0		0.328992
CSNK1E	1454	DA		0.783836	0.973924	0.916288	0.933891	0.81836	0.965637	0.145189	0.95509	0		0.823622
CTNNB1	1499	DA		0.0354005	0.605675	0.663517	0.864465	0.936561	0.965637	0.905004	0.883473	1		0.0124024
CXCL12	6387	DA		0.821534	0.973924	0.8172	0.664737	0.782403	0.966046	0.474018	0.992286	0		0.744934
CYP1A1	1543		SERT	0.998258	0.9673	0.930548	0.853348	0.884869	0.972114	0.75543	0.891319	0		0.909322
CYP1A2	1544		SERT	0.937099	0.973924	0.663499	0.138559	0.940595	0.965637	0.49375	0.95509	0		0.15732
CYP1B1	1545		SERT	0.256182	0.977076	0.875161	0.425346	0.907722	0.965637	0.542173	0.954996	0		0.458828
CYP2C18	1562		SERT	0.639976	0.973924	0.739516	0.356572	0.939037	0.965637	0.386729	0.839575	0		0.321591
CYP2C19	1557		SERT	0.83728	0.973924	0.690933	0.338206	0.933886	0.965637	0.796211	0.837616	0		0.711256
CYP2C8	1558		SERT	0.673206	0.973924	0.910063	0.939196	0.911183	0.965637	0.963914	0.926374	0		1
CYP2C9	1559		SERT	0.773039	0.973924	0.906362	0.300632	0.922717	0.965637	0.867392	0.880591	0		0.775297
CYP2D6	1565		SERT	0.926436	0.492963	0.74864	0.359025	0.882395	0.965637	2.36978e-05	0.954996	1		0.000387748
CYP2J2	1573		SERT	0.824367	0.973924	0.941051	0.566257	0.832503	0.965637	0.799603	0.954996	0		0.678855
CYP4X1	260293		SERT	0.737426	0.973924	0.685982	0.600246	0.723405	0.965637	0.752218	0.954996	0		0.736666
DAO	1610	DA		0.939399	0.973924	0.973186	0.839224	0.838157	0.965637	0.0774033	0.954996	0		0.849026
DBH	1621	DA*		0.503327	0.973924	0.921177	0.792819	0.937167	0.965637	0.77762	0.954996	0		0.864754
DCT	1638	DA		0.914328	0.973924	0.826272	0.697829	0.950386	0.965637	0.916594	0.889393	0		0.936367
DDC	1644	DA*	SERT*	0.896711	0.72209	0.703452	0.839761	0.592285	0.965637	0.392059	0.956874	0		0.670135
DKK1	22943	DA		0.801244	0.620183	0.951055	0.937464	0.847331	0.759787	0.782635	0.776679	0		0.632621
DLG4	1742	DA		0.952035	0.72209	0.793287	0.65838	0.867808	0.965637	0.00060399	0.954996	1		0.0835032
DMRTA2	63950	DA		0.950308	0.90377	0.877951	0.746129	0.98533	0.965637	0.814407	0.895792	0		0.5149
DNAJC14	85406	DA		0.910585	0.973924	0.990847	0.570943	0.794131	0.948479	0.349375	0.562497	0		0.815806
DNM1	1759	DA		0.0360615	0.973924	0.192031	0.91569	0.0998484	0.955712	0.104304	0.80283	1		0.0123665
DNM2	1785	DA		0.795572	0.973924	0.313733	0.286009	0.893075	0.955712	0.0355759	0.954996	1		0.0273808
DRD1	1812	DA*		0.928558	0.973924	0.928245	0.896202	0.938445	0.965637	0.839346	0.954996	0		1
DRD2	1813	DA*		0.746397	0.579751	0.855313	0.145836	0.0054966	0.965637	6.43586e-08	0.954996	2		7.20924e-06
DRD3	1814	DA*		0.575236	0.854888	0.941051	0.972398	0.673378	0.965637	0.745042	0.954996	0		0.947884
DRD4	1815	DA*		0.898312	0.973924	0.907125	0.536834	0.7733	0.851434	0.879471	0.649732	0		0.365355
DRD5	1816	DA*		0.960908	0.973924	0.899216	0.689627	0.936561	0.965637	0.0186083	0.923646	1		0.187068
DTNBP1	84062	DA		0.724706	0.973924	0.622167	0.728258	0.935036	0.793327	0.82641	0.891589	0		0.798081
DUSP1	1843		SERT	0.933125	0.973924	0.955845	0.651146	0.939894	0.965637	0.794007	0.66604	0		0.373763
ECHS1	1892		SERT	0.813877	0.973924	0.921177	0.920663	0.926165	0.965637	0.305992	0.954996	0		1
EHHADH	1962		SERT	0.948655	0.973924	0.953099	0.936693	0.366092	0.965637	0.56633	0.969401	0		0.953813
EN1	2019	DA		0.844498	0.973924	0.959733	0.861961	0.926165	0.965637	0.861769	0.954996	0		0.715833
FAH	2184	DA		0.553777	0.973924	0.720556	0.570658	0.889392	0.965637	0.25303	0.954996	0		0.656767
FAHD1	81889	DA		0.945612	0.973924	0.422673	0.121851	0.944066	0.894671	0.0663767	0.954996	0		0.0988859
FCER1G	2207		SERT	0.933598	0.987059	0.899723	0.245379	0.835138	0.972229	0.420467	0.913865	0		0.246004
FGF8	2253	DA		0.721449	0.879567	0.988595	0.646961	0.8263	0.965637	0.0445279	0.836374	1		0.0271799
FLOT1	10211	DA		0.907656	0.943882	0.938503	0.603052	0.527748	0.965637	0.0160405	0.838105	1		0.961339
FOS	2353	DA		0.872711	0.973924	0.799925	0.324324	0.302443	0.965637	0.777316	0.934956	0		0.178729
FOXA1	3169	DA		0.839624	0.973924	0.45967	0.760857	0.891695	0.430768	0.705832	0.743896	0		0.316454
FOXA2	3170	DA		0.674579	0.973924	0.930548	0.86082	0.797882	0.965637	0.691779	0.954996	0		0.548408
FZD1	8321	DA		0.514887	0.973924	0.893609	0.841263	0.820917	0.965637	0.91441	0.954996	0		0.776132
FZD3	7976	DA		0.929166	0.973924	0.933305	0.661049	0.902469	0.896145	0.0126939	0.954996	1		0.300629
GABBR1	2550	DA		0.637199	0.973924	0.00154705	0.609802	0.203959	0.749581	0.446388	0.828412	1		0.354802
GABRB1	2560		SERT	0.338645	0.652031	0.942686	0.4271	0.95366	0.965637	0.0414887	0.954996	1		0.252151
GABRB2	2561		SERT	0.611267	0.973924	0.224471	0.717287	0.941614	0.965637	0.935196	0.956928	0		0.611589
GABRB3	2562		SERT	0.933125	0.994598	0.931822	0.623237	0.937167	0.965637	0.312915	0.957185	0		1
GCDH	2639		SERT	0.742411	0.975402	0.805231	0.916649	0.898108	0.801424	0.691779	0.94492	0		0.656081
GCH1	2643	DA		0.953947	0.971437	0.660511	0.955719	0.930604	0.965637	0.0217379	0.688983	1		0.310191
GDNF	2668	DA		0.716802	0.313765	0.554114	0.916649	0.940595	0.965637	0.0401582	0.866089	1		0.0331755
GNA11	2767	DA		0.678128	0.973924	0.952449	0.879596	0.909841	0.882473	0.888204	0.706632	0		1
GNA12	2768	DA		0.491422	0.973924	0.663517	0.927596	0.936561	0.965637	0.214594	0.620751	0		0.743607
GNA13	10672	DA		0.738498	0.687037	0.679238	0.712263	0.127869	0.617409	0.0958447	0.942362	0		0.00315965
GNA14	9630	DA		0.333196	0.932231	0.942169	0.633778	0.936561	0.965637	0.877367	0.942362	0		0.848539
GNA15	2769	DA		0.878995	0.973924	0.948794	0.898867	0.906599	0.965637	0.836985	0.954996	0		0.993517
GNAI1	2770	DA	SERT	0.595936	0.978889	0.916288	0.943571	0.896064	0.966112	0.631297	0.952859	0		0.941921
GNAI2	2771		SERT	0.265231	0.973924	0.73965	0.504629	0.606064	0.969645	0.627207	0.820656	0		0.0895278
GNAI3	2773	DA	SERT	0.809433	0.973924	0.941051	0.138756	0.926165	0.9662	0.791815	0.962536	0		0.978211
GNAL	2774	DA		0.757724	0.973924	0.883717	0.925724	0.938445	0.965637	0.170742	0.930746	0		0.875646
GNAO1	2775	DA	SERT	0.769753	0.973924	0.687582	0.688307	0.791936	0.947431	0.395479	0.948328	0		0.180041
GNAQ	2776	DA	SERT	0.837615	0.973924	0.843648	0.194317	0.940595	0.965637	0.870889	0.981773	0		0.666513
GNAS	2778	DA	SERT	0.822241	0.967155	0.442464	0.0350209	0.714505	0.965637	0.0387206	0.954996	2		0.262246
GNB1	2782	DA	SERT	0.932246	0.908961	0.968005	0.81823	0.927626	0.965637	0.865589	0.941307	0		0.937762
GNB2	2783		SERT	0.844498	0.973924	0.928725	0.717708	0.441968	0.965637	0.011173	0.53355	1		0.022521
GNB3	2784	DA	SERT	0.892692	0.589604	0.720406	0.76043	0.938445	0.965637	0.507723	0.959454	0		0.646402
GNB4	59345	DA	SERT	0.945086	0.973924	0.941141	0.517027	0.895047	0.965637	0.906381	0.378255	0		0.807971
GNB5	10681	DA	SERT	0.892692	0.973924	0.948794	0.919663	0.947995	0.965637	0.937749	0.764906	0		1
GNG10	2790		SERT	0.798049	0.634397	0.941051	0.813551	0.860853	0.973711	0.772807	0.954996	0		0.996509
GNG11	2791	DA	SERT	0.746405	0.703429	0.813212	0.444677	0.968412	0.740615	0.924733	0.895509	0		0.401951
GNG12	55970		SERT	0.460063	0.710428	0.369461	0.842078	0.785467	0.965637	0.0544495	0.926367	0		0.0262798
GNG13	51764		SERT	np	0.997779	0.907336	0.925724	0.942566	0.965637	0.58545	0.995578	0		np
GNG2	54331	DA	SERT	0.915592	0.973924	0.650346	0.879894	0.949303	0.965637	0.866909	0.954996	0		1
GNG3	2785	DA	SERT	0.543091	0.977444	0.958884	0.734812	0.854734	0.733304	0.338523	0.315708	0		0.0662568
GNG4	2786	DA	SERT	0.82566	0.973924	0.691718	0.267914	0.936561	0.965637	0.0667562	0.953946	0		0.218614
GNG5	2787	DA	SERT	0.744034	0.973924	0.938601	0.925137	0.93955	0.965637	0.443911	0.954996	0		1
GNG7	2788	DA	SERT	0.486606	0.907477	0.970157	0.64712	0.948182	0.965637	0.273595	0.832649	0		0.246939
GNG8	94235	DA	SERT	0.550502	0.973924	0.953473	0.949498	0.924429	0.965637	0.902323	0.830441	0		0.846661
GNGT1	2792	DA	SERT	0.628565	0.853726	0.796944	0.569853	0.937167	0.677726	0.971634	0.879057	0		0.27345
GNGT2	2793	DA	SERT	0.93285	0.973924	0.833377	0.510432	0.914397	0.965637	0.873628	0.866089	0		0.517468
GOT1	2805	DA		0.88526	0.973924	0.956136	0.897091	0.957114	0.965637	0.888204	0.954996	0		1
GOT2	2806	DA		0.555004	0.877174	0.933305	0.383235	0.940595	0.965637	0.108069	0.948328	0		0.159908
GPR156	165829	DA		0.406559	0.951453	0.687808	0.131554	0.78688	0.96508	0.200433	0.954996	0		0.211163
GPR21	2844	DA		0.56021	0.973924	0.823063	0.85207	0.936561	0.965637	0.496364	0.938389	0		0.803745
GPR35	2859	DA		0.81612	0.973924	0.925212	0.305834	0.72749	0.965637	0.606818	0.954996	0		0.487363
GPR37	2861	DA		0.709888	0.973924	0.825497	0.940198	0.699296	0.965637	0.791433	0.667107	0		1
GPR52	9293	DA		0.562169	0.973924	0.940974	0.464661	0.756357	0.965637	0.722995	0.95509	0		0.791419
GPR83	10888	DA		0.786027	0.973924	0.946419	0.0749469	0.910794	0.561332	0.803661	0.915647	0		0.285398
GRIA1	2890	DA		0.248238	0.707814	0.175422	0.932313	0.138756	0.965637	0.696522	0.954996	0		0.0571316
GRIA2	2891	DA		0.744723	0.682198	0.660511	0.872482	0.937167	0.955315	0.736986	0.942362	0		0.784817
GRIA4	2893	DA		0.967792	0.973924	0.805231	0.198081	0.936561	0.853054	0.36127	0.889393	0		0.326162
GRIN2A	2903	DA	SERT	0.709888	0.59927	0.704878	0.0002004	0.34031	0.887154	4.30576e-05	0.977765	2		2.6264e-05
GRIN2B	2904	DA		0.894043	0.973924	0.659573	0.334346	0.836638	0.965637	0.0295017	0.956602	1		0.256748
GSK3A	2931	DA		0.58309	0.973924	0.849461	0.579651	0.897595	0.965637	0.857689	0.632479	0		0.562266
GSK3B	2932	DA		0.886647	0.973924	0.282044	0.362147	0.823409	0.749581	0.935534	0.84248	0		0.636421
GSTZ1	2954	DA		0.281112	0.973924	0.235386	0.917033	0.895498	0.965637	0.824664	0.954996	0		0.182707
HAAO	23498		SERT	0.856967	0.973924	0.51421	0.922312	0.800995	0.965637	0.487537	0.881175	0		0.741234
HADH	3033		SERT	0.954218	0.973924	0.917304	0.969047	0.938418	0.966046	0.784098	0.731469	0		1
HADHA	3030		SERT	0.88526	0.973924	0.442899	0.713549	0.575142	0.83358	0.291112	0.63784	0		0.406024
HCN3	57657	DA		0.634772	0.973924	0.900033	0.0966341	0.932236	0.965637	0.101952	0.954996	0		0.199352
HDAC2	3066	DA		0.888205	0.973924	0.604638	0.468034	0.75915	0.877723	0.985164	0.954996	0		0.514568
HGD	3081	DA		0.210869	0.973924	0.623251	0.301826	0.944665	0.965637	0.414581	0.692406	0		0.825468
HIF1A	3091	DA		0.75183	0.973924	0.921177	0.728707	0.941751	0.965637	0.34854	0.954996	0		0.762408
HMP19	51617	DA		0.814025	0.973924	0.953388	0.407571	0.882816	0.965637	0.570754	0.86455	0		0.951779
HPD	3242	DA		0.939482	0.973924	0.964301	0.310872	0.902387	0.965637	0.127351	0.592558	0		0.668513
HRAS	3265		SERT	0.940346	0.975402	0.726159	0.921414	0.897595	0.735008	0.209235	0.869144	0		0.329575
HRH3	11255		SERT	0.909608	0.905347	0.805193	0.630228	0.125039	0.965637	0.635731	0.965289	0		0.549182
HTR1A	3350	DA	SERT*	0.716802	0.892056	0.943581	0.576352	0.938445	0.965637	0.318521	0.879944	0		0.734374
HTR1B	3351	DA	SERT*	0.265231	0.973924	0.951453	0.329265	0.397657	0.793327	0.51434	0.951587	0		0.108702
HTR1D	3352		SERT*	0.851161	0.973924	0.955811	0.576352	0.317832	0.965637	0.868834	0.944565	0		0.682797
HTR1E	3354		SERT*	0.713002	0.973924	0.940086	0.598902	0.554126	0.837358	0.278651	0.957037	0		0.091592
HTR1F	3355		SERT*	0.802862	0.942351	0.345923	0.929226	0.896704	0.933121	0.649696	0.954996	0		0.568008
HTR2A	3356	DA	SERT*	0.938042	0.973924	0.938503	0.912568	0.703824	0.965637	0.811132	0.954996	0		0.945951
HTR2B	3357		SERT*	0.451445	0.889027	0.940086	0.691602	0.936561	0.965637	0.639218	0.954996	0		0.937167
HTR3A	3359		SERT*	0.227895	0.973924	0.238459	0.933891	0.918236	0.854708	0.680014	0.957185	0		0.451438
HTR3B	9177		SERT*	0.47107	0.973924	0.847347	0.820314	0.470778	0.948479	0.420114	0.956928	0		0.316478
HTR3C	170572		SERT*	0.687181	0.623237	0.459989	0.565918	0.936561	0.851434	0.860964	0.945773	0		0.320112
HTR3D	200909		SERT*	0.923957	0.973924	0.875161	0.601778	0.902387	0.965637	0.79995	0.84248	0		0.909644
HTR3E	285242		SERT*	0.677881	0.9325	0.164689	0.577821	0.936561	0.965637	0.852573	0.761044	0		0.36083
HTR4	3360		SERT*	0.542656	0.580846	0.529381	0.237381	0.945685	0.93375	0.687641	0.855216	0		0.248665
HTR5A	3361		SERT*	0.550391	0.973924	0.947415	0.645357	0.688831	0.966046	0.131289	0.920905	0		0.293243
HTR6	3362		SERT*	0.359214	0.967155	0.109903	0.0154587	0.824981	0.965637	0.42616	0.954996	1		0.00111357
HTR7	3363	DA	SERT*	0.833721	0.973924	0.867957	0.961289	0.954519	0.969792	0.0634215	0.783012	0		0.67076
ID1	3397	DA		0.718948	0.980892	0.873929	0.722068	0.878334	0.595935	0.79788	0.953084	0		0.477693
IDO1	3620		SERT	0.872711	0.973924	0.905768	0.90433	0.95663	0.965637	0.876222	0.954996	0		1
IDO2	169355		SERT	0.803355	0.973924	0.916288	0.660665	0.944682	0.665433	0.840218	0.926367	0		0.815219
IL4I1	259307		SERT	0.945612	0.973924	0.255733	0.763319	0.792744	0.965637	0.756444	0.954996	0		0.482963
INMT	11185		SERT	0.945612	0.907133	0.920581	0.931685	0.902387	0.965637	0.921251	0.892237	0		1
ITPR1	3708	DA	SERT	0.772073	0.973924	0.962918	0.926083	0.535318	0.965637	0.754623	0.294639	0		0.986581
ITPR2	3709	DA	SERT	0.689011	0.973924	0.940474	0.839929	0.935962	0.965637	0.3423	0.953946	0		1
ITPR3	3710	DA	SERT	0.0336132	0.973924	0.276652	0.333715	0.202509	0.394359	2.58467e-07	0.954996	2		4.4642e-07
JMJD7-PLA2G4B	8681		SERT	0.745077	0.973924	0.921177	0.929871	0.559664	0.965637	0.809329	0.88432	0		0.778641
KCNA2	3737	DA		0.443013	0.973924	0.788579	0.146498	0.902387	0.965637	0.845382	0.954996	0		0.736152
KCND2	3751		SERT	0.943531	0.973924	0.953099	0.903425	0.645517	0.0886018	0.958398	0.566443	0		0.0796847
KCNJ3	3760	DA	SERT	0.18048	0.973924	0.775795	0.013803	0.917561	0.972124	0.339152	0.957017	1		0.0620909
KCNJ5	3762	DA	SERT	0.933125	0.973924	0.337767	0.737636	0.864839	0.965637	0.970047	0.914862	0		0.879091
KCNJ6	3763	DA	SERT	0.343706	0.973924	0.952334	0.65162	0.794131	0.965637	0.767396	0.954996	0		0.684688
KCNJ9	3765	DA	SERT	0.801244	0.973924	0.923195	0.317631	0.918387	0.965637	0.181618	0.875605	0		0.783172
KCNN2	3781		SERT	0.93898	0.973924	1.77174e-05	0.00429274	0.935962	0.965637	0.857826	0.954996	2		4.09717e-05
KCNQ4	9132	DA		0.937223	0.973924	0.887332	0.963474	0.537865	0.965637	0.469885	0.954996	0		0.838913
KIF5A	3798	DA		0.933125	0.973924	0.607571	0.0854229	0.897764	0.965637	0.320184	0.955073	0		0.246948
KIF5B	3799	DA		0.908682	0.973924	0.895424	0.945762	0.895719	0.965637	0.000784374	0.796997	1		0.0437926
KIF5C	3800	DA		np	np	np	np	np	np	np	np	0		np
KLF16	83855	DA		0.685843	0.973924	0.633319	0.21243	0.454125	0.932575	0.00946246	0.800577	1		0.0125132
KMO	8564		SERT	0.801244	0.975402	0.939497	0.793281	0.832588	0.965637	0.613929	0.69137	0		0.818623
KRAS	3845		SERT	0.737426	0.72209	0.87078	0.246952	0.939972	0.955424	0.878778	0.968142	0		0.335858
KYAT1	883		SERT	0.938807	0.973924	0.917304	0.124836	0.917561	0.965637	0.00317739	0.66604	1		0.0105561
KYAT3	56267		SERT	0.94134	0.973924	0.954099	0.420892	0.838157	0.965637	0.921166	0.954996	0		0.945236
KYNU	8942		SERT	0.869956	0.973924	0.91997	0.854216	0.882816	0.897441	0.60761	0.954996	0		0.978331
LILRB1	10859		SERT	0.90834	0.973924	0.520376	0.582742	0.912982	0.965637	0.450251	0.953733	0		0.87541
LMX1A	4009	DA		0.938357	0.936298	0.916492	0.512175	0.490135	0.965637	0.664843	0.915797	0		0.39213
LMX1B	4010	DA		0.91041	0.727644	0.927818	0.94257	0.834891	0.965637	0.721058	0.576385	0		0.887874
LRP6	4040	DA		0.924733	0.973924	0.917304	0.981393	0.927263	0.727959	0.186637	0.95509	0		0.744034
LRRK2	120892	DA		0.74434	0.682198	0.887778	0.842455	0.360698	0.965637	0.432467	0.920629	0		0.295898
MAP2K1	5604		SERT	0.453495	0.973924	0.769007	0.0955868	0.467798	0.965637	0.753687	0.954996	0		0.181225
MAPK1	5594		SERT	0.663598	0.973924	0.867957	0.000237445	0.960756	0.965637	0.0143385	0.66604	2		0.000246658
MAPK10	5602	DA		0.88566	0.973924	0.928556	0.040864	0.910109	0.965637	0.0121602	0.568067	2		0.0418208
MAPK11	5600	DA		0.934029	0.973924	0.829757	0.508002	0.667858	0.965637	0.1373	0.954996	0		0.639063
MAPK12	6300	DA		0.88526	0.973924	0.896185	0.721581	0.782403	0.965637	0.328143	0.280172	0		0.27381
MAPK13	5603	DA		0.93285	0.973924	0.952334	0.935716	0.936561	0.965637	0.860531	0.954996	0		1
MAPK14	1432	DA		0.771885	0.973924	0.921177	0.292522	0.952579	0.965637	0.755263	0.954996	0		0.904664
MAPK3	5595		SERT	0.729408	0.973924	0.660511	0.0147776	0.933886	0.964333	0.000784783	0.954911	2		0.000212801
MAPK8	5599	DA		0.728146	0.973924	0.913842	0.867478	0.935036	0.976634	0.487947	0.900321	0		1
MAPK9	5601	DA		0.927009	0.973924	0.460657	0.868289	0.967333	0.965637	0.831047	0.550286	0		0.894909
MIF	4282	DA		0.952372	0.979984	0.946419	0.0931844	0.899292	0.940244	0.817691	0.844592	0		0.317792
NOS1	4842		SERT	0.650915	0.973924	0.440891	0.577573	0.841718	0.657741	1.54752e-06	0.954996	1		5.63906e-05
NPR1	4881	DA		0.19699	0.973924	0.660511	0.879983	0.895517	0.965637	0.959951	0.861125	0		0.674276
NPY2R	4887	DA		0.946352	0.973924	0.956136	0.874159	0.926165	0.965637	0.793414	0.482184	0		0.978954
NR4A2	4929	DA		0.983822	0.973924	0.964986	0.670269	0.156748	0.965637	0.0421197	0.73216	1		0.0748371
NRAS	4893		SERT	0.933125	0.973924	0.909893	0.47028	0.920549	0.965637	0.332356	0.95509	0		0.513239
NSG1	27065	DA		0.666834	0.973924	0.836878	0.933034	0.936561	0.749581	0.114998	0.954996	0		0.517673
OGDH	4967		SERT	0.978192	0.973924	0.964626	0.432901	0.959108	0.965637	0.00405058	0.954996	1		0.19705
OGDHL	55753		SERT	0.878097	0.973924	0.823063	0.737919	0.942566	0.965637	0.91441	0.559217	0		0.568505
OPRK1	4986	DA		0.634772	0.763045	0.812076	0.916649	0.955047	0.965637	0.954455	0.871134	0		0.754676
OPRM1	4988	DA		0.735068	0.954271	0.864406	0.804936	0.683052	0.965637	0.814407	0.98449	0		0.994088
OR10H1	26539		SERT	0.539125	0.973924	0.913302	0.661049	0.813138	0.965637	0.705832	0.875303	0		0.583934
OR10H2	26538		SERT	0.830714	0.94334	0.921177	0.634803	0.940595	0.971018	0.637809	0.954996	0		0.995867
OR10H3	26532		SERT	0.878083	0.973924	0.902984	0.449008	0.940595	0.971114	0.524565	0.954996	0		0.848426
OR10H4	126541		SERT	0.848032	0.973924	0.928085	0.891968	0.937167	0.99958	0.161022	0.940191	0		0.615723
OR10H5	284433		SERT	0.701963	0.973924	0.946419	0.905283	0.922717	0.965637	0.679632	0.954996	0		1
OR10J5	127385		SERT	0.891262	0.973924	0.739516	0.840675	0.956185	0.965637	0.223298	0.954996	0		0.523854
OR10J6P	401973		SERT	np	np	np	np	np	np	np	np	0		np
OR11H4	390442		SERT	0.99798	0.973924	0.805193	0.958824	0.980117	0.965637	0.743423	0.991244	0		1
OR11H7	390441		SERT	np	np	np	np	np	np	np	np	0		np
OR5T2	219464		SERT	0.771998	0.973924	0.958361	0.649892	0.6163	0.965637	0.911764	0.954996	0		0.942691
OR5T3	390154		SERT	0.960463	0.973924	0.935877	0.608261	0.51235	0.965637	0.884582	0.95509	0		0.902961
OR6T1	219874		SERT	0.798049	0.973924	0.596506	0.938665	0.936561	0.756329	0.100245	0.671418	0		0.426434
OTX2	5015	DA		0.557468	0.973924	0.970299	0.15515	0.31947	0.965637	0.487871	0.917225	0		0.182906
P2RX1	5023		SERT	0.908475	0.975829	0.865341	0.876889	0.935369	0.965637	0.937235	0.915073	0		1
PALM	5064	DA		0.878097	0.973924	0.953132	0.851271	0.935036	0.479303	0.132878	0.953946	0		0.934204
PARK2	5071	DA		0.685824	0.927994	0.623251	0.751852	0.575142	0.965637	0.253662	0.954996	0		0.138348
PARK7	11315	DA		0.88526	0.973924	0.849461	0.949729	0.782403	0.812403	0.443911	0.954996	0		0.993172
PCP4	5121	DA		0.869984	0.973924	0.822828	0.845624	0.957587	0.965637	0.535008	0.800577	0		0.963354
PDE1B	5153	DA	SERT	0.738631	0.979648	0.524137	0.742464	0.928468	0.757988	0.660815	0.954996	0		0.955607
PHOX2A	401	DA		0.89152	0.973924	0.66699	0.792723	0.936561	0.965637	0.613593	0.873095	0		1
PHOX2B	8929	DA		0.909639	0.973924	0.940032	0.936693	0.563601	0.965637	0.73489	0.954996	0		0.898966
PINK1	65018	DA		0.786027	0.830074	0.974115	0.928626	0.922717	0.965637	0.944628	0.823811	0		0.994699
PITX3	5309	DA		0.60813	0.973924	0.623251	0.584933	0.914523	0.965637	0.3358	0.962372	0		0.445142
PLA2G4A	5321		SERT	0.951275	0.973924	0.948335	0.52029	0.917341	0.965637	0.821314	0.954996	0		1
PLA2G4B	100137049		SERT	0.701188	0.973924	0.927996	0.942902	0.838157	0.948479	0.830124	0.951587	0		0.902961
PLA2G4C	8605		SERT	0.826479	0.973924	0.813144	0.783396	0.936561	0.965637	0.925184	0.954996	0		1
PLA2G4D	283748		SERT	0.942344	0.973924	0.886674	0.820075	0.887872	0.965637	0.864263	0.675824	0		0.8671
PLA2G4E	123745		SERT	0.970061	0.973924	0.930548	0.833125	0.841718	0.965637	0.658413	0.880431	0		0.833775
PLA2G4F	255189		SERT	0.769583	0.973924	0.212599	0.677996	0.962147	0.965637	0.759911	0.887172	0		0.206171
PLCB1	23236	DA	SERT	0.945612	0.973924	0.939548	0.767095	0.936561	0.965637	0.721058	0.675824	0		0.949142
PLCB2	5330	DA	SERT	0.935243	0.973924	0.71407	0.342967	0.659313	0.940244	4.39255e-05	0.95509	1		0.000295509
PLCB3	5331	DA	SERT	0.88526	0.973924	0.935827	0.603574	0.29971	0.965637	0.507723	0.702164	0		0.110852
PLCB4	5332	DA	SERT	0.81019	0.973924	0.84785	0.935566	0.936994	0.965637	0.857814	0.954996	0		1
PNKD	25953	DA		0.950506	0.907133	0.895908	0.742472	0.844887	0.965637	0.756137	0.954996	0		0.897663
PNMT	5409	DA		0.923226	0.973924	0.959596	0.135832	0.936561	0.965637	0.0925539	0.984871	0		0.100272
PPP1CA	5499	DA		0.466198	0.973924	0.753924	0.858703	0.949734	0.965637	0.527993	0.951079	0		0.482413
PPP1CB	5500	DA		0.662065	0.90059	0.825497	0.950303	0.920549	0.919628	0.00161833	0.673226	1		0.0266154
PPP1CC	5501	DA		0.658327	0.973924	0.695454	0.17271	0.920549	0.965637	0.000300988	0.954996	1		0.00891044
PPP1R1B	84152	DA		0.634043	0.973924	0.891379	0.687099	0.967096	0.965748	0.0168463	0.980965	1		0.154077
PPP2CA	5515	DA		0.895468	0.973924	0.939115	0.950963	0.832467	0.933121	0.830249	0.951079	0		1
PPP2CB	5516	DA		0.939634	0.973924	0.742623	0.819555	0.940595	0.896145	0.707563	0.956874	0		1
PPP2R1A	5518	DA		0.944858	0.973924	0.941912	0.586075	0.73243	0.965637	0.843438	0.954996	0		0.920883
PPP2R1B	5519	DA		0.86543	0.973924	0.942686	0.579214	0.940595	0.965637	0.979047	0.954996	0		0.383002
PPP2R2A	5520	DA		0.665603	0.975402	0.273342	0.227902	0.864839	0.965637	0.00569615	0.896686	1		0.0547002
PPP2R2B	5521	DA		0.220381	0.975402	0.365151	0.0686118	0.882816	0.870667	2.11336e-05	0.26782	1		8.96261e-06
PPP2R2C	5522	DA		0.886747	0.687037	0.897264	0.576795	0.740264	0.965637	0.147044	0.84248	0		0.395228
PPP2R2D	55844	DA		0.936033	0.955925	0.203325	0.19071	0.889392	0.968296	0.643096	0.219276	0		0.0156931
PPP2R3A	5523	DA		0.230625	0.73455	0.223469	0.895717	0.688831	0.965637	1.54885e-06	0.781316	1		0.00172961
PPP2R3C	55012	DA		0.775392	0.973924	0.648343	0.899788	0.922263	0.967223	0.0294006	0.808058	1		0.161986
PPP2R5A	5525	DA		0.813016	0.973924	0.94163	0.873102	0.902387	0.965637	0.488646	0.891319	0		0.969552
PPP2R5B	5526	DA		0.748244	0.973924	0.941141	0.42777	0.710449	0.837079	1.87877e-06	0.825534	1		0.000612429
PPP2R5C	5527	DA		0.886747	0.973924	0.981252	0.852846	0.93621	0.965637	0.856839	0.694871	0		1
PPP2R5D	5528	DA		0.754433	0.973924	0.961627	0.852221	0.584691	0.923794	0.840805	0.939536	0		0.814164
PPP2R5E	5529	DA		0.711797	0.901709	0.926898	0.353014	0.953689	0.340915	0.146629	0.953946	0		0.0890665
PPP3CA	5530	DA		0.913084	0.769652	0.459989	0.658065	0.910662	0.965637	0.0360062	0.954996	1		0.080763
PPP3CB	5532	DA		0.974454	0.975402	0.813092	0.910291	0.947167	0.852849	0.799283	0.882167	0		1
PPP3CC	5533	DA		0.955092	0.973924	0.800529	0.253277	0.492075	0.965637	0.0844747	0.954996	0		0.0886263
PRKACA	5566	DA	SERT	0.041829	0.973924	0.688401	0.384796	0.927263	0.965637	0.844056	0.896686	1		0.0277229
PRKACB	5567	DA	SERT	0.74434	0.973924	0.511454	0.737525	0.932236	0.965637	0.075141	0.954996	0		0.366378
PRKACG	5568	DA	SERT	0.934568	0.932231	0.934927	0.294692	0.664573	0.965637	0.935534	0.95088	0		0.780778
PRKCA	5578	DA	SERT	0.481633	0.973924	0.580302	0.000379506	0.794334	0.965637	0.874718	0.926553	1		0.0715029
PRKCB	5579	DA	SERT	0.665394	0.752311	0.679238	0.168927	0.688831	0.965637	0.102334	0.954996	0		0.0172499
PRKCG	5582	DA	SERT	0.955284	0.91865	0.891668	0.85207	0.938445	0.965637	0.888204	0.965877	0		0.820915
PRMT5	10419	DA		0.821912	0.579751	0.939497	0.831388	0.620551	0.847187	0.0298968	0.954996	1		0.247531
PTGS1	5742		SERT	0.948906	0.973924	0.648343	0.853724	0.948182	0.965637	0.869836	0.956591	0		1
PTGS2	5743	DA	SERT	0.934713	0.663099	0.911897	0.828081	0.838157	0.965637	0.80848	0.885212	0		0.649757
PTPN11	5781	DA		0.205995	0.560779	0.921177	0.735966	0.937167	0.967092	0.580419	0.954996	0		0.36212
RAB3B	5865	DA		0.78763	0.973924	0.905259	0.728707	0.809626	0.965637	0.901199	0.900321	0		1
RAC1	5879	DA		0.565888	0.973924	0.119765	0.80028	0.942018	0.965637	0.821743	0.240011	0		0.0917041
RAF1	5894		SERT	0.934713	0.973924	0.902984	0.172259	0.939894	0.965637	0.181618	0.957185	0		0.400282
RAPGEF3	10411		SERT	0.93435	0.973924	0.850116	0.167655	0.922761	0.965637	0.563749	0.954996	0		0.957667
RASD2	23551	DA		0.89152	0.973924	0.931478	0.85207	0.936561	0.966046	0.855837	0.882167	0		1
RGS8	85397	DA		0.598553	0.973924	0.836408	0.382095	0.937061	0.965637	0.0776737	0.955372	0		0.174216
RGS9	8787	DA		0.0986054	0.974338	0.859443	0.655455	0.841718	0.965637	0.808094	0.881973	0		0.372314
RNF180	285671		SERT	0.952372	0.935994	0.887778	0.899788	0.94864	0.965637	0.000468953	0.764208	1		0.226324
RSPO2	340419	DA		0.759892	0.973924	0.895107	0.935709	0.900361	0.965637	0.81468	0.570605	0		0.913593
RYK	6259	DA		0.804846	0.973924	0.512386	0.917725	0.947167	0.555979	0.952165	0.926367	0		0.57221
SCN1A	6323	DA		0.846412	0.973924	0.58247	0.600748	0.920549	0.965637	0.0232933	0.935428	1		0.0842768
SFRP1	6422	DA		0.952035	0.973924	0.939115	0.914458	0.936561	0.965637	0.808094	0.954996	0		1
SFRP2	6423	DA		0.945086	0.973924	0.892084	0.743937	0.391503	0.965637	0.00477809	0.954996	1		0.322479
SHH	6469	DA		np	0.935994	0.921531	0.815837	0.937167	0.965637	0.641307	0.980398	0		np
SIN3A	25942	DA		0.226121	0.973924	0.805231	0.950152	0.875092	0.965637	0.767813	0.861953	0		0.255453
SLC18A1	6570	DA	SERT	0.663187	0.973924	0.921177	0.787483	0.176979	0.965637	0.878844	0.978224	0		0.878573
SLC18A2	6571	DA	SERT	0.818065	0.973924	0.933305	0.0323199	0.554126	0.965637	0.809047	0.954996	1		0.208024
SLC22A1	6580	DA		0.773047	0.973924	0.847541	0.873102	0.897595	0.972124	0.9333	0.968469	0		1
SLC22A2	6582	DA		0.907793	0.973924	0.415467	0.699037	0.936561	0.951669	0.883511	0.922798	0		0.53875
SLC22A3	6581	DA		0.838491	0.969202	0.766048	0.677784	0.942018	0.965637	0.758363	0.954996	0		0.873018
SLC6A2	6530	DA		0.738498	0.968571	0.887778	0.916649	0.902165	0.973513	0.584276	0.954996	0		0.846946
SLC6A3	6531	DA*		0.945612	0.973924	0.985917	0.949319	0.773505	0.965637	0.818682	0.828014	0		1
SLC6A4	6532	DA	SERT*	0.876337	0.973924	0.930548	0.475452	0.435026	0.965637	0.435903	0.956173	0		0.415851
SLC9A3R1	9368	DA		0.889511	0.973924	0.926745	0.382826	0.937167	0.876139	0.845382	0.954996	0		0.955982
SNCA	6622	DA	SERT	0.932669	0.973924	0.520874	0.793923	0.899292	0.965637	0.390924	0.589264	0		0.819318
SNCAIP	9627	DA		0.955624	0.977027	0.18965	0.935651	0.52544	0.390815	0.0581474	0.680644	0		0.028225
SNCB	6620	DA		0.921736	0.973924	0.921177	0.939109	0.800557	0.965637	0.462042	0.954996	0		1
SNCG	6623	DA		0.749624	0.869817	0.735742	0.868289	0.902387	0.965637	0.879914	0.956602	0		0.860475
SRD5A1	6715		SERT	0.946352	0.973924	0.945219	0.714436	0.897595	0.965637	0.159505	0.942362	0		0.793383
SYK	6850		SERT	0.852754	0.973924	0.96784	0.857655	0.883673	0.842054	0.710321	0.954996	0		1
TACR3	6870	DA		0.878887	0.975402	0.953099	0.909279	0.934889	0.965637	0.730741	0.954996	0		1
TAT	6898	DA		0.833346	0.986997	0.950046	0.144571	0.937167	0.965637	0.664468	0.967914	0		0.646877
TDO2	6999		SERT	0.936706	0.973924	0.97029	0.675418	0.686886	0.965637	0.390245	0.881925	0		0.895809
TGFB2	7042	DA		0.731476	0.973924	0.53986	0.745441	0.935962	0.965637	0.502976	0.940297	0		0.582123
TH	7054	DA*		np	0.973924	0.847229	0.839104	0.79535	0.965637	0.712159	0.527314	0		np
TIAM1	7074	DA		0.941679	0.973924	0.865335	0.845735	0.938445	0.854768	0.0279132	0.954996	1		0.496501
TOR1A	1861	DA		0.833	0.950509	0.942686	0.933162	0.936561	0.966046	0.0727637	0.780601	0		0.661105
TPH1	7166		SERT*	0.879044	0.973924	0.77049	0.0802705	0.93243	0.854768	0.0411875	0.643926	1		0.0826513
TPH2	121278		SERT*	0.668025	0.973924	0.91109	0.933891	0.935469	0.965637	0.705832	0.954996	0		1
TPO	7173	DA		0.876467	0.973924	0.669684	0.84545	0.920549	0.965637	0.808094	0.782168	0		1
TRPC1	7220		SERT	0.528075	0.973924	0.921177	0.550146	0.926165	0.965637	0.953973	0.893159	0		1
TYR	7299	DA		0.86636	0.973924	0.73965	0.45841	0.922717	0.965637	0.149056	0.941764	0		0.63305
TYRP1	7306	DA		0.933125	0.973924	0.921177	0.745427	0.935036	0.965637	0.872598	0.966619	0		1
VANGL2	57216	DA		0.321501	0.280171	0.864089	0.288403	0.886408	0.965637	0.0867349	0.854755	0		0.0331044
VEGFA	7422	DA		0.93285	0.973924	0.605124	0.666793	0.926165	0.965637	0.0889252	0.966716	0		0.246302
WNT1	7471	DA		np	0.973924	0.983317	0.552889	0.895128	0.877723	0.587427	0.879088	0		np
WNT2	7472	DA		0.666834	0.973924	0.950636	0.341071	0.85803	0.967092	0.756951	0.900321	0		0.827419
WNT3A	89780	DA		0.971553	0.973924	0.930548	0.750966	0.938445	0.965637	0.747282	0.956643	0		1
WNT5A	7474	DA		0.744506	0.973924	0.909167	0.755927	0.888228	0.965637	0.781595	0.957017	0		1
ZACN	353174		SERT	0.528436	0.973924	0.941141	0.748904	0.882598	0.965637	0.906381	0.951587	0		0.541104
Represented adjusted p-values by False Discovery Rate correction. Highlighted in green, significant p-values. DA: dopaminergic gene set; SERT: serotonergic gene set. * genes present in the DA or SERT core gene set. ANO: Anorexia Nervosa; ADHD: Attention-Deficit/Hyperactivity Disorder; ASD: Autism Spectrum Disorder; BIP: Bipolar Disorder; MD: Major Depression; OCD: Obsessive-Compulsive Disorder; T…

## Sheet: Table S4-Amygdala
Supplementary Table S4. MetaXcan prediction of gene expression effects on the studied disorders for amygdala.
				ADHD		ASD		BIP		MD		SCZ			CD-MA
Gene symbol	entrezID	Gene sets		p-val	Z-score	p-val	Z-score	p-val	Z-score	p-val	Z-score	p-val	Z-score		p-val	Z-score
AANAT	15		SERT	0.9472	0.0662233	0.838261	-0.204118	0.739465	-0.332562	0.738118	-0.334347	0.614538	-0.503606		0.753192	-0.314433
AKT2	208	DA		0.55078	0.596592	0.742006	0.329198	0.561003	0.581353	0.689597	-0.399402	0.56701	0.57246		0.74677	0.322901
ALDH7A1	501		SERT	0.0949185	1.67	0.270461	-1.102	0.678014	-0.415175	0.691832	0.39637	0.604887	-0.517385		0.628088	-0.48442
ALOX15B	247		SERT	0.421588	0.80367	0.810902	0.239262	0.75299	0.314699	0.940361	0.0748161	0.464612	0.731273		0.837697	0.204841
CACNA1B	774	DA	SERT	0.841071	-0.200524	0.90915	0.114111	0.502077	0.671225	0.445171	0.76349	0.316029	1.00265		0.236568	-1.18361
CHRM5	1133	DA		0.51414	-0.652405	0.393544	0.853208	0.468137	0.725513	0.934287	0.0824525	0.305462	1.02479		0.308098	1.01922
CTNNB1	1499	DA		0.000885446	-3.3246	0.338361	0.957408	0.962582	0.0469134	0.803319	-0.249054	0.979631	0.0255321		0.272174	1.09807
CYP2C8	1558		SERT	0.665032	-0.432976	0.832768	-0.211153	0.594053	-0.532971	0.817501	-0.23076	0.797594	-0.256463		0.677684	-0.415625
CYP2D6	1565		SERT	0.19668	-1.29107	0.192889	1.30208	0.105859	1.61709	0.647009	0.457921	0.0204409	2.31815		0.0115797	2.5247
DCT	1638	DA		0.552586	0.59389	0.866588	0.167994	0.841391	0.200114	0.888663	-0.139996	0.718054	0.36106		0.747722	-0.321644
FAHD1	81889	DA		0.788734	0.267954	0.997053	0.00369297	0.818359	-0.229657	0.888507	-0.140193	0.95993	-0.050241		0.969143	-0.0386831
GCDH	2639		SERT	0.952564	-0.0594869	0.546944	-0.602346	0.563022	-0.578359	0.909477	-0.113699	0.811505	-0.238486		0.891652	0.136214
GNA11	2767	DA		0.871684	-0.16152	0.348411	-0.937676	0.0289435	-2.18425	0.351431	-0.931818	0.192258	-1.30393		0.539443	0.613656
GNB3	2784	DA	SERT	0.402329	0.837469	0.572297	0.564672	0.347642	0.939172	0.904181	0.120382	0.504501	0.667424		0.861606	0.17433
GNG10	2790		SERT	0.406468	-0.830126	0.784714	-0.273181	0.601405	-0.522381	0.549325	-0.598773	0.460484	-0.73805		0.822675	-0.224106
GPR156	165829	DA		0.928633	0.0895646	0.698545	0.387285	0.834402	0.209059	0.451447	0.753005	0.270009	1.10304		0.713661	0.366944
GSTZ1	2954	DA		0.0931121	-1.67921	0.656973	0.444096	0.998984	-0.00127328	0.815316	-0.233574	0.747968	0.32132		0.589976	0.538871
HRAS	3265		SERT	0.416057	-0.813281	0.832191	-0.211892	0.489202	-0.691579	0.693503	-0.394105	0.7255	0.351118		0.298049	1.04063
KCNN2	3781		SERT	0.919656	0.100867	0.89771	0.128555	0.506008	-0.665066	0.904958	0.119401	0.247712	1.15593		0.768613	0.29419
MAPK12	6300	DA		0.305764	1.02415	0.685058	0.40557	0.390086	0.859461	0.665381	0.432496	0.511988	0.655745		0.214837	1.24037
NPY2R	4887	DA		0.984785	-0.0190707	0.393977	0.852428	0.176176	1.35262	0.121027	1.55048	0.251082	1.14773		0.229607	1.20137
NR4A2	4929	DA		0.868928	-0.165021	0.26354	1.11806	0.906821	-0.11705	0.51384	0.65287	0.179392	1.34263		0.402506	0.837153
PITX3	5309	DA		0.606645	0.514868	0.302169	1.03179	0.126285	1.52892	0.166231	1.38441	0.109976	1.5983		0.140284	1.47473
PLA2G4B	100137049		SERT	0.204294	-1.26941	0.47058	-0.721535	0.131134	-1.50965	0.946284	-0.0673742	0.398328	-0.844612		0.359546	-0.916231
PLA2G4C	8605		SERT	0.496249	-0.680404	0.380123	0.87767	0.487381	0.694481	0.444694	0.76429	0.372149	0.892456		0.391441	0.857006
PPP2R1B	5519	DA		0.678296	0.41479	0.998105	-0.00237506	0.941897	-0.072886	0.911813	-0.110752	0.961557	0.0481996		0.923471	-0.0960619
RAPGEF3	10411		SERT	0.383268	-0.871891	0.660263	0.43955	0.493951	0.684038	0.505848	0.665316	0.821519	0.225591		0.534315	0.621433
SLC18A1	6570	DA	SERT	0.362982	0.909698	0.719974	-0.358493	0.52284	-0.638974	0.312554	-1.00988	0.822364	-0.224506		0.588167	-0.541495
SNCG	6623	DA		0.882374	-0.147961	0.575124	-0.560521	0.980235	0.0247739	0.187258	-1.31873	0.637055	-0.471821		0.219105	-1.22891
AADAT	51166		SERT	np	np	np	np	np	np	np	np	np	np		np	np
ABAT	18	DA		np	np	np	np	np	np	np	np	np	np		np	np
ABL1	25	DA		np	np	np	np	np	np	np	np	np	np		np	np
ACAT1	38		SERT	np	np	np	np	np	np	np	np	np	np		np	np
ACAT2	39		SERT	np	np	np	np	np	np	np	np	np	np		np	np
ACMSD	130013		SERT	np	np	np	np	np	np	np	np	np	np		np	np
ADCY5	111	DA	SERT	np	np	np	np	np	np	np	np	np	np		np	np
ADCY6	112	DA		np	np	np	np	np	np	np	np	np	np		np	np
ADH1A	124	DA		np	np	np	np	np	np	np	np	np	np		np	np
ADH1B	125	DA		np	np	np	np	np	np	np	np	np	np		np	np
ADH1C	126	DA		np	np	np	np	np	np	np	np	np	np		np	np
ADH4	127	DA		np	np	np	np	np	np	np	np	np	np		np	np
ADH5	128	DA		np	np	np	np	np	np	np	np	np	np		np	np
ADH6	130	DA		np	np	np	np	np	np	np	np	np	np		np	np
ADH7	131	DA		np	np	np	np	np	np	np	np	np	np		np	np
AFMID	125061		SERT	np	np	np	np	np	np	np	np	np	np		np	np
AKT1	207	DA		np	np	np	np	np	np	np	np	np	np		np	np
AKT3	10000	DA		np	np	np	np	np	np	np	np	np	np		np	np
ALDH1A3	220	DA		np	np	np	np	np	np	np	np	np	np		np	np
ALDH1B1	219		SERT	np	np	np	np	np	np	np	np	np	np		np	np
ALDH2	217		SERT	np	np	np	np	np	np	np	np	np	np		np	np
ALDH3A1	218	DA		np	np	np	np	np	np	np	np	np	np		np	np
ALDH3A2	224		SERT	np	np	np	np	np	np	np	np	np	np		np	np
ALDH3B1	221	DA		np	np	np	np	np	np	np	np	np	np		np	np
ALDH3B2	222	DA		np	np	np	np	np	np	np	np	np	np		np	np
ALDH9A1	223		SERT	np	np	np	np	np	np	np	np	np	np		np	np
ALOX12	239		SERT	np	np	np	np	np	np	np	np	np	np		np	np
ALOX12B	242		SERT	np	np	np	np	np	np	np	np	np	np		np	np
ALOX15	246		SERT	np	np	np	np	np	np	np	np	np	np		np	np
ALOX5	240		SERT	np	np	np	np	np	np	np	np	np	np		np	np
AOC1	26		SERT	np	np	np	np	np	np	np	np	np	np		np	np
AOC2	314	DA		np	np	np	np	np	np	np	np	np	np		np	np
AOC3	8639	DA		np	np	np	np	np	np	np	np	np	np		np	np
AOX1	316	DA	SERT	np	np	np	np	np	np	np	np	np	np		np	np
APP	351		SERT	np	np	np	np	np	np	np	np	np	np		np	np
ARNTL	406	DA		np	np	np	np	np	np	np	np	np	np		np	np
ARRB2	409	DA		np	np	np	np	np	np	np	np	np	np		np	np
ATF2	1386	DA		np	np	np	np	np	np	np	np	np	np		np	np
ATF4	468	DA		np	np	np	np	np	np	np	np	np	np		np	np
ATF6B	1388	DA		np	np	np	np	np	np	np	np	np	np		np	np
ATP1A3	478	DA		np	np	np	np	np	np	np	np	np	np		np	np
BRAF	673		SERT	np	np	np	np	np	np	np	np	np	np		np	np
BTBD9	114781		SERT	np	np	np	np	np	np	np	np	np	np		np	np
CACNA1A	773	DA	SERT	np	np	np	np	np	np	np	np	np	np		np	np
CACNA1C	775	DA	SERT	np	np	np	np	np	np	np	np	np	np		np	np
CACNA1D	776	DA	SERT	np	np	np	np	np	np	np	np	np	np		np	np
CACNA1S	779		SERT	np	np	np	np	np	np	np	np	np	np		np	np
CALM1	801	DA		np	np	np	np	np	np	np	np	np	np		np	np
CALM2	805	DA		np	np	np	np	np	np	np	np	np	np		np	np
CALM3	808	DA		np	np	np	np	np	np	np	np	np	np		np	np
CALML3	810	DA		np	np	np	np	np	np	np	np	np	np		np	np
CALML4	91860	DA		np	np	np	np	np	np	np	np	np	np		np	np
CALML5	51806	DA		np	np	np	np	np	np	np	np	np	np		np	np
CALML6	163688	DA		np	np	np	np	np	np	np	np	np	np		np	np
CALY	50632	DA		np	np	np	np	np	np	np	np	np	np		np	np
CAMK2A	815	DA		np	np	np	np	np	np	np	np	np	np		np	np
CAMK2B	816	DA		np	np	np	np	np	np	np	np	np	np		np	np
CAMK2D	817	DA		np	np	np	np	np	np	np	np	np	np		np	np
CAMK2G	818	DA		np	np	np	np	np	np	np	np	np	np		np	np
CASP3	836		SERT	np	np	np	np	np	np	np	np	np	np		np	np
CAT	847		SERT	np	np	np	np	np	np	np	np	np	np		np	np
CAV2	858	DA		np	np	np	np	np	np	np	np	np	np		np	np
CDK5	1020	DA		np	np	np	np	np	np	np	np	np	np		np	np
CELSR3	1951	DA		np	np	np	np	np	np	np	np	np	np		np	np
CHRNA3	1136		SERT	np	np	np	np	np	np	np	np	np	np		np	np
CHRNA4	1137	DA		np	np	np	np	np	np	np	np	np	np		np	np
CHRNA6	8973	DA		np	np	np	np	np	np	np	np	np	np		np	np
CHRNB2	1141	DA		np	np	np	np	np	np	np	np	np	np		np	np
CLIC6	54102	DA		np	np	np	np	np	np	np	np	np	np		np	np
CLOCK	9575	DA		np	np	np	np	np	np	np	np	np	np		np	np
CNR1	1268	DA		np	np	np	np	np	np	np	np	np	np		np	np
CNTNAP4	85445	DA		np	np	np	np	np	np	np	np	np	np		np	np
COMT	1312	DA*		np	np	np	np	np	np	np	np	np	np		np	np
CREB1	1385	DA		np	np	np	np	np	np	np	np	np	np		np	np
CREB3	10488	DA		np	np	np	np	np	np	np	np	np	np		np	np
CREB3L1	90993	DA		np	np	np	np	np	np	np	np	np	np		np	np
CREB3L2	64764	DA		np	np	np	np	np	np	np	np	np	np		np	np
CREB3L3	84699	DA		np	np	np	np	np	np	np	np	np	np		np	np
CREB3L4	148327	DA		np	np	np	np	np	np	np	np	np	np		np	np
CREB5	9586	DA		np	np	np	np	np	np	np	np	np	np		np	np
CRH	1392	DA	SERT	np	np	np	np	np	np	np	np	np	np		np	np
CRHBP	1393	DA		np	np	np	np	np	np	np	np	np	np		np	np
CSNK1E	1454	DA		np	np	np	np	np	np	np	np	np	np		np	np
CXCL12	6387	DA		np	np	np	np	np	np	np	np	np	np		np	np
CYP1A1	1543		SERT	np	np	np	np	np	np	np	np	np	np		np	np
CYP1A2	1544		SERT	np	np	np	np	np	np	np	np	np	np		np	np
CYP1B1	1545		SERT	np	np	np	np	np	np	np	np	np	np		np	np
CYP2C18	1562		SERT	np	np	np	np	np	np	np	np	np	np		np	np
CYP2C19	1557		SERT	np	np	np	np	np	np	np	np	np	np		np	np
CYP2C9	1559		SERT	np	np	np	np	np	np	np	np	np	np		np	np
CYP2J2	1573		SERT	np	np	np	np	np	np	np	np	np	np		np	np
CYP4X1	260293		SERT	np	np	np	np	np	np	np	np	np	np		np	np
DAO	1610	DA		np	np	np	np	np	np	np	np	np	np		np	np
DBH	1621	DA*		np	np	np	np	np	np	np	np	np	np		np	np
DDC	1644	DA*	SERT*	np	np	np	np	np	np	np	np	np	np		np	np
DKK1	22943	DA		np	np	np	np	np	np	np	np	np	np		np	np
DLG4	1742	DA		np	np	np	np	np	np	np	np	np	np		np	np
DMRTA2	63950	DA		np	np	np	np	np	np	np	np	np	np		np	np
DNAJC14	85406	DA		np	np	np	np	np	np	np	np	np	np		np	np
DNM1	1759	DA		np	np	np	np	np	np	np	np	np	np		np	np
DNM2	1785	DA		np	np	np	np	np	np	np	np	np	np		np	np
DRD1	1812	DA*		np	np	np	np	np	np	np	np	np	np		np	np
DRD2	1813	DA*		np	np	np	np	np	np	np	np	np	np		np	np
DRD3	1814	DA*		np	np	np	np	np	np	np	np	np	np		np	np
DRD4	1815	DA*		np	np	np	np	np	np	np	np	np	np		np	np
DRD5	1816	DA*		np	np	np	np	np	np	np	np	np	np		np	np
DTNBP1	84062	DA		np	np	np	np	np	np	np	np	np	np		np	np
DUSP1	1843		SERT	np	np	np	np	np	np	np	np	np	np		np	np
ECHS1	1892		SERT	np	np	np	np	np	np	np	np	np	np		np	np
EHHADH	1962		SERT	np	np	np	np	np	np	np	np	np	np		np	np
EN1	2019	DA		np	np	np	np	np	np	np	np	np	np		np	np
FAH	2184	DA		np	np	np	np	np	np	np	np	np	np		np	np
FCER1G	2207		SERT	np	np	np	np	np	np	np	np	np	np		np	np
FGF8	2253	DA		np	np	np	np	np	np	np	np	np	np		np	np
FLOT1	10211	DA		np	np	np	np	np	np	np	np	np	np		np	np
FOS	2353	DA		np	np	np	np	np	np	np	np	np	np		np	np
FOXA1	3169	DA		np	np	np	np	np	np	np	np	np	np		np	np
FOXA2	3170	DA		np	np	np	np	np	np	np	np	np	np		np	np
FZD1	8321	DA		np	np	np	np	np	np	np	np	np	np		np	np
FZD3	7976	DA		np	np	np	np	np	np	np	np	np	np		np	np
GABBR1	2550	DA		np	np	np	np	np	np	np	np	np	np		np	np
GABRB1	2560		SERT	np	np	np	np	np	np	np	np	np	np		np	np
GABRB2	2561		SERT	np	np	np	np	np	np	np	np	np	np		np	np
GABRB3	2562		SERT	np	np	np	np	np	np	np	np	np	np		np	np
GCH1	2643	DA		np	np	np	np	np	np	np	np	np	np		np	np
GDNF	2668	DA		np	np	np	np	np	np	np	np	np	np		np	np
GNA12	2768	DA		np	np	np	np	np	np	np	np	np	np		np	np
GNA13	10672	DA		np	np	np	np	np	np	np	np	np	np		np	np
GNA14	9630	DA		np	np	np	np	np	np	np	np	np	np		np	np
GNA15	2769	DA		np	np	np	np	np	np	np	np	np	np		np	np
GNAI1	2770	DA	SERT	np	np	np	np	np	np	np	np	np	np		np	np
GNAI2	2771		SERT	np	np	np	np	np	np	np	np	np	np		np	np
GNAI3	2773	DA	SERT	np	np	np	np	np	np	np	np	np	np		np	np
GNAL	2774	DA		np	np	np	np	np	np	np	np	np	np		np	np
GNAO1	2775	DA	SERT	np	np	np	np	np	np	np	np	np	np		np	np
GNAQ	2776	DA	SERT	np	np	np	np	np	np	np	np	np	np		np	np
GNAS	2778	DA	SERT	np	np	np	np	np	np	np	np	np	np		np	np
GNB1	2782	DA	SERT	np	np	np	np	np	np	np	np	np	np		np	np
GNB2	2783		SERT	np	np	np	np	np	np	np	np	np	np		np	np
GNB4	59345	DA	SERT	np	np	np	np	np	np	np	np	np	np		np	np
GNB5	10681	DA	SERT	np	np	np	np	np	np	np	np	np	np		np	np
GNG11	2791	DA	SERT	np	np	np	np	np	np	np	np	np	np		np	np
GNG12	55970		SERT	np	np	np	np	np	np	np	np	np	np		np	np
GNG13	51764		SERT	np	np	np	np	np	np	np	np	np	np		np	np
GNG2	54331	DA	SERT	np	np	np	np	np	np	np	np	np	np		np	np
GNG3	2785	DA	SERT	np	np	np	np	np	np	np	np	np	np		np	np
GNG4	2786	DA	SERT	np	np	np	np	np	np	np	np	np	np		np	np
GNG5	2787	DA	SERT	np	np	np	np	np	np	np	np	np	np		np	np
GNG7	2788	DA	SERT	np	np	np	np	np	np	np	np	np	np		np	np
GNG8	94235	DA	SERT	np	np	np	np	np	np	np	np	np	np		np	np
GNGT1	2792	DA	SERT	np	np	np	np	np	np	np	np	np	np		np	np
GNGT2	2793	DA	SERT	np	np	np	np	np	np	np	np	np	np		np	np
GOT1	2805	DA		np	np	np	np	np	np	np	np	np	np		np	np
GOT2	2806	DA		np	np	np	np	np	np	np	np	np	np		np	np
GPR21	2844	DA		np	np	np	np	np	np	np	np	np	np		np	np
GPR35	2859	DA		np	np	np	np	np	np	np	np	np	np		np	np
GPR37	2861	DA		np	np	np	np	np	np	np	np	np	np		np	np
GPR52	9293	DA		np	np	np	np	np	np	np	np	np	np		np	np
GPR83	10888	DA		np	np	np	np	np	np	np	np	np	np		np	np
GRIA1	2890	DA		np	np	np	np	np	np	np	np	np	np		np	np
GRIA2	2891	DA		np	np	np	np	np	np	np	np	np	np		np	np
GRIA4	2893	DA		np	np	np	np	np	np	np	np	np	np		np	np
GRIN2A	2903	DA	SERT	np	np	np	np	np	np	np	np	np	np		np	np
GRIN2B	2904	DA		np	np	np	np	np	np	np	np	np	np		np	np
GSK3A	2931	DA		np	np	np	np	np	np	np	np	np	np		np	np
GSK3B	2932	DA		np	np	np	np	np	np	np	np	np	np		np	np
HAAO	23498		SERT	np	np	np	np	np	np	np	np	np	np		np	np
HADH	3033		SERT	np	np	np	np	np	np	np	np	np	np		np	np
HADHA	3030		SERT	np	np	np	np	np	np	np	np	np	np		np	np
HCN3	57657	DA		np	np	np	np	np	np	np	np	np	np		np	np
HDAC2	3066	DA		np	np	np	np	np	np	np	np	np	np		np	np
HGD	3081	DA		np	np	np	np	np	np	np	np	np	np		np	np
HIF1A	3091	DA		np	np	np	np	np	np	np	np	np	np		np	np
HMP19	51617	DA		np	np	np	np	np	np	np	np	np	np		np	np
HPD	3242	DA		np	np	np	np	np	np	np	np	np	np		np	np
HRH3	11255		SERT	np	np	np	np	np	np	np	np	np	np		np	np
HTR1A	3350	DA	SERT*	np	np	np	np	np	np	np	np	np	np		np	np
HTR1B	3351	DA	SERT*	np	np	np	np	np	np	np	np	np	np		np	np
HTR1D	3352		SERT*	np	np	np	np	np	np	np	np	np	np		np	np
HTR1E	3354		SERT*	np	np	np	np	np	np	np	np	np	np		np	np
HTR1F	3355		SERT*	np	np	np	np	np	np	np	np	np	np		np	np
HTR2A	3356	DA	SERT*	np	np	np	np	np	np	np	np	np	np		np	np
HTR2B	3357		SERT*	np	np	np	np	np	np	np	np	np	np		np	np
HTR3A	3359		SERT*	np	np	np	np	np	np	np	np	np	np		np	np
HTR3B	9177		SERT*	np	np	np	np	np	np	np	np	np	np		np	np
HTR3C	170572		SERT*	np	np	np	np	np	np	np	np	np	np		np	np
HTR3D	200909		SERT*	np	np	np	np	np	np	np	np	np	np		np	np
HTR3E	285242		SERT*	np	np	np	np	np	np	np	np	np	np		np	np
HTR4	3360		SERT*	np	np	np	np	np	np	np	np	np	np		np	np
HTR5A	3361		SERT*	np	np	np	np	np	np	np	np	np	np		np	np
HTR6	3362		SERT*	np	np	np	np	np	np	np	np	np	np		np	np
HTR7	3363	DA	SERT*	np	np	np	np	np	np	np	np	np	np		np	np
ID1	3397	DA		np	np	np	np	np	np	np	np	np	np		np	np
IDO1	3620		SERT	np	np	np	np	np	np	np	np	np	np		np	np
IDO2	169355		SERT	np	np	np	np	np	np	np	np	np	np		np	np
IL4I1	259307		SERT	np	np	np	np	np	np	np	np	np	np		np	np
INMT	11185		SERT	np	np	np	np	np	np	np	np	np	np		np	np
ITPR1	3708	DA	SERT	np	np	np	np	np	np	np	np	np	np		np	np
ITPR2	3709	DA	SERT	np	np	np	np	np	np	np	np	np	np		np	np
ITPR3	3710	DA	SERT	np	np	np	np	np	np	np	np	np	np		np	np
JMJD7-PLA2G4B	8681		SERT	np	np	np	np	np	np	np	np	np	np		np	np
KCNA2	3737	DA		np	np	np	np	np	np	np	np	np	np		np	np
KCND2	3751		SERT	np	np	np	np	np	np	np	np	np	np		np	np
KCNJ3	3760	DA	SERT	np	np	np	np	np	np	np	np	np	np		np	np
KCNJ5	3762	DA	SERT	np	np	np	np	np	np	np	np	np	np		np	np
KCNJ6	3763	DA	SERT	np	np	np	np	np	np	np	np	np	np		np	np
KCNJ9	3765	DA	SERT	np	np	np	np	np	np	np	np	np	np		np	np
KCNQ4	9132	DA		np	np	np	np	np	np	np	np	np	np		np	np
KIF5A	3798	DA		np	np	np	np	np	np	np	np	np	np		np	np
KIF5B	3799	DA		np	np	np	np	np	np	np	np	np	np		np	np
KLF16	83855	DA		np	np	np	np	np	np	np	np	np	np		np	np
KMO	8564		SERT	np	np	np	np	np	np	np	np	np	np		np	np
KRAS	3845		SERT	np	np	np	np	np	np	np	np	np	np		np	np
KYAT1	883		SERT	np	np	np	np	np	np	np	np	np	np		np	np
KYAT3	56267		SERT	np	np	np	np	np	np	np	np	np	np		np	np
KYNU	8942		SERT	np	np	np	np	np	np	np	np	np	np		np	np
LILRB1	10859		SERT	np	np	np	np	np	np	np	np	np	np		np	np
LMX1A	4009	DA		np	np	np	np	np	np	np	np	np	np		np	np
LMX1B	4010	DA		np	np	np	np	np	np	np	np	np	np		np	np
LRP6	4040	DA		np	np	np	np	np	np	np	np	np	np		np	np
LRRK2	120892	DA		np	np	np	np	np	np	np	np	np	np		np	np
MAP2K1	5604		SERT	np	np	np	np	np	np	np	np	np	np		np	np
MAPK1	5594		SERT	np	np	np	np	np	np	np	np	np	np		np	np
MAPK10	5602	DA		np	np	np	np	np	np	np	np	np	np		np	np
MAPK11	5600	DA		np	np	np	np	np	np	np	np	np	np		np	np
MAPK14	1432	DA		np	np	np	np	np	np	np	np	np	np		np	np
MAPK3	5595		SERT	np	np	np	np	np	np	np	np	np	np		np	np
MAPK8	5599	DA		np	np	np	np	np	np	np	np	np	np		np	np
MAPK9	5601	DA		np	np	np	np	np	np	np	np	np	np		np	np
MIF	4282	DA		np	np	np	np	np	np	np	np	np	np		np	np
NOS1	4842		SERT	np	np	np	np	np	np	np	np	np	np		np	np
NPR1	4881	DA		np	np	np	np	np	np	np	np	np	np		np	np
NRAS	4893		SERT	np	np	np	np	np	np	np	np	np	np		np	np
NSG1	27065	DA		np	np	np	np	np	np	np	np	np	np		np	np
OGDH	4967		SERT	np	np	np	np	np	np	np	np	np	np		np	np
OGDHL	55753		SERT	np	np	np	np	np	np	np	np	np	np		np	np
OPRK1	4986	DA		np	np	np	np	np	np	np	np	np	np		np	np
OPRM1	4988	DA		np	np	np	np	np	np	np	np	np	np		np	np
OR10H1	26539		SERT	np	np	np	np	np	np	np	np	np	np		np	np
OR10H2	26538		SERT	np	np	np	np	np	np	np	np	np	np		np	np
OR10H3	26532		SERT	np	np	np	np	np	np	np	np	np	np		np	np
OR10H4	126541		SERT	np	np	np	np	np	np	np	np	np	np		np	np
OR10H5	284433		SERT	np	np	np	np	np	np	np	np	np	np		np	np
OR10J5	127385		SERT	np	np	np	np	np	np	np	np	np	np		np	np
OR11H4	390442		SERT	np	np	np	np	np	np	np	np	np	np		np	np
OR5T2	219464		SERT	np	np	np	np	np	np	np	np	np	np		np	np
OR5T3	390154		SERT	np	np	np	np	np	np	np	np	np	np		np	np
OR6T1	219874		SERT	np	np	np	np	np	np	np	np	np	np		np	np
OTX2	5015	DA		np	np	np	np	np	np	np	np	np	np		np	np
P2RX1	5023		SERT	np	np	np	np	np	np	np	np	np	np		np	np
PALM	5064	DA		np	np	np	np	np	np	np	np	np	np		np	np
PARK2	5071	DA		np	np	np	np	np	np	np	np	np	np		np	np
PARK7	11315	DA		np	np	np	np	np	np	np	np	np	np		np	np
PCP4	5121	DA		np	np	np	np	np	np	np	np	np	np		np	np
PDE1B	5153	DA	SERT	np	np	np	np	np	np	np	np	np	np		np	np
PHOX2A	401	DA		np	np	np	np	np	np	np	np	np	np		np	np
PHOX2B	8929	DA		np	np	np	np	np	np	np	np	np	np		np	np
PINK1	65018	DA		np	np	np	np	np	np	np	np	np	np		np	np
PLA2G4A	5321		SERT	np	np	np	np	np	np	np	np	np	np		np	np
PLA2G4D	283748		SERT	np	np	np	np	np	np	np	np	np	np		np	np
PLA2G4E	123745		SERT	np	np	np	np	np	np	np	np	np	np		np	np
PLA2G4F	255189		SERT	np	np	np	np	np	np	np	np	np	np		np	np
PLCB1	23236	DA	SERT	np	np	np	np	np	np	np	np	np	np		np	np
PLCB2	5330	DA	SERT	np	np	np	np	np	np	np	np	np	np		np	np
PLCB3	5331	DA	SERT	np	np	np	np	np	np	np	np	np	np		np	np
PLCB4	5332	DA	SERT	np	np	np	np	np	np	np	np	np	np		np	np
PNKD	25953	DA		np	np	np	np	np	np	np	np	np	np		np	np
PNMT	5409	DA		np	np	np	np	np	np	np	np	np	np		np	np
PPP1CA	5499	DA		np	np	np	np	np	np	np	np	np	np		np	np
PPP1CB	5500	DA		np	np	np	np	np	np	np	np	np	np		np	np
PPP1CC	5501	DA		np	np	np	np	np	np	np	np	np	np		np	np
PPP1R1B	84152	DA		np	np	np	np	np	np	np	np	np	np		np	np
PPP2CA	5515	DA		np	np	np	np	np	np	np	np	np	np		np	np
PPP2CB	5516	DA		np	np	np	np	np	np	np	np	np	np		np	np
PPP2R1A	5518	DA		np	np	np	np	np	np	np	np	np	np		np	np
PPP2R2A	5520	DA		np	np	np	np	np	np	np	np	np	np		np	np
PPP2R2B	5521	DA		np	np	np	np	np	np	np	np	np	np		np	np
PPP2R2C	5522	DA		np	np	np	np	np	np	np	np	np	np		np	np
PPP2R2D	55844	DA		np	np	np	np	np	np	np	np	np	np		np	np
PPP2R3A	5523	DA		np	np	np	np	np	np	np	np	np	np		np	np
PPP2R3C	55012	DA		np	np	np	np	np	np	np	np	np	np		np	np
PPP2R5A	5525	DA		np	np	np	np	np	np	np	np	np	np		np	np
PPP2R5B	5526	DA		np	np	np	np	np	np	np	np	np	np		np	np
PPP2R5C	5527	DA		np	np	np	np	np	np	np	np	np	np		np	np
PPP2R5D	5528	DA		np	np	np	np	np	np	np	np	np	np		np	np
PPP2R5E	5529	DA		np	np	np	np	np	np	np	np	np	np		np	np
PPP3CA	5530	DA		np	np	np	np	np	np	np	np	np	np		np	np
PPP3CB	5532	DA		np	np	np	np	np	np	np	np	np	np		np	np
PPP3CC	5533	DA		np	np	np	np	np	np	np	np	np	np		np	np
PRKACA	5566	DA	SERT	np	np	np	np	np	np	np	np	np	np		np	np
PRKACB	5567	DA	SERT	np	np	np	np	np	np	np	np	np	np		np	np
PRKACG	5568	DA	SERT	np	np	np	np	np	np	np	np	np	np		np	np
PRKCA	5578	DA	SERT	np	np	np	np	np	np	np	np	np	np		np	np
PRKCB	5579	DA	SERT	np	np	np	np	np	np	np	np	np	np		np	np
PRKCG	5582	DA	SERT	np	np	np	np	np	np	np	np	np	np		np	np
PRMT5	10419	DA		np	np	np	np	np	np	np	np	np	np		np	np
PTGS1	5742		SERT	np	np	np	np	np	np	np	np	np	np		np	np
PTGS2	5743	DA	SERT	np	np	np	np	np	np	np	np	np	np		np	np
PTPN11	5781	DA		np	np	np	np	np	np	np	np	np	np		np	np
RAB3B	5865	DA		np	np	np	np	np	np	np	np	np	np		np	np
RAC1	5879	DA		np	np	np	np	np	np	np	np	np	np		np	np
RAF1	5894		SERT	np	np	np	np	np	np	np	np	np	np		np	np
RASD2	23551	DA		np	np	np	np	np	np	np	np	np	np		np	np
RGS8	85397	DA		np	np	np	np	np	np	np	np	np	np		np	np
RGS9	8787	DA		np	np	np	np	np	np	np	np	np	np		np	np
RNF180	285671		SERT	np	np	np	np	np	np	np	np	np	np		np	np
RSPO2	340419	DA		np	np	np	np	np	np	np	np	np	np		np	np
RYK	6259	DA		np	np	np	np	np	np	np	np	np	np		np	np
SCN1A	6323	DA		np	np	np	np	np	np	np	np	np	np		np	np
SFRP1	6422	DA		np	np	np	np	np	np	np	np	np	np		np	np
SFRP2	6423	DA		np	np	np	np	np	np	np	np	np	np		np	np
SHH	6469	DA		np	np	np	np	np	np	np	np	np	np		np	np
SIN3A	25942	DA		np	np	np	np	np	np	np	np	np	np		np	np
SLC18A2	6571	DA	SERT	np	np	np	np	np	np	np	np	np	np		np	np
SLC22A1	6580	DA		np	np	np	np	np	np	np	np	np	np		np	np
SLC22A2	6582	DA		np	np	np	np	np	np	np	np	np	np		np	np
SLC22A3	6581	DA		np	np	np	np	np	np	np	np	np	np		np	np
SLC6A2	6530	DA		np	np	np	np	np	np	np	np	np	np		np	np
SLC6A3	6531	DA*		np	np	np	np	np	np	np	np	np	np		np	np
SLC6A4	6532	DA	SERT*	np	np	np	np	np	np	np	np	np	np		np	np
SLC9A3R1	9368	DA		np	np	np	np	np	np	np	np	np	np		np	np
SNCA	6622	DA	SERT	np	np	np	np	np	np	np	np	np	np		np	np
SNCAIP	9627	DA		np	np	np	np	np	np	np	np	np	np		np	np
SNCB	6620	DA		np	np	np	np	np	np	np	np	np	np		np	np
SRD5A1	6715		SERT	np	np	np	np	np	np	np	np	np	np		np	np
SYK	6850		SERT	np	np	np	np	np	np	np	np	np	np		np	np
TACR3	6870	DA		np	np	np	np	np	np	np	np	np	np		np	np
TAT	6898	DA		np	np	np	np	np	np	np	np	np	np		np	np
TDO2	6999		SERT	np	np	np	np	np	np	np	np	np	np		np	np
TGFB2	7042	DA		np	np	np	np	np	np	np	np	np	np		np	np
TH	7054	DA*		np	np	np	np	np	np	np	np	np	np		np	np
TIAM1	7074	DA		np	np	np	np	np	np	np	np	np	np		np	np
TOR1A	1861	DA		np	np	np	np	np	np	np	np	np	np		np	np
TPH1	7166		SERT*	np	np	np	np	np	np	np	np	np	np		np	np
TPH2	121278		SERT*	np	np	np	np	np	np	np	np	np	np		np	np
TPO	7173	DA		np	np	np	np	np	np	np	np	np	np		np	np
TRPC1	7220		SERT	np	np	np	np	np	np	np	np	np	np		np	np
TYR	7299	DA		np	np	np	np	np	np	np	np	np	np		np	np
TYRP1	7306	DA		np	np	np	np	np	np	np	np	np	np		np	np
VANGL2	57216	DA		np	np	np	np	np	np	np	np	np	np		np	np
VEGFA	7422	DA		np	np	np	np	np	np	np	np	np	np		np	np
WNT1	7471	DA		np	np	np	np	np	np	np	np	np	np		np	np
WNT2	7472	DA		np	np	np	np	np	np	np	np	np	np		np	np
WNT3A	89780	DA		np	np	np	np	np	np	np	np	np	np		np	np
WNT5A	7474	DA		np	np	np	np	np	np	np	np	np	np		np	np
ZACN	353174		SERT	np	np	np	np	np	np	np	np	np	np		np	np
OR10J6P	401973		SERT	np	np	np	np	np	np	np	np	np	np		np	np
KIF5C	3800	DA		np	np	np	np	np	np	np	np	np	np		np	np
OR11H7	390441		SERT	np	np	np	np	np	np	np	np	np	np		np	np
MAPK13	5603	DA		np	np	np	np	np	np	np	np	np	np		np	np
Highlighted in green, nominally significant results. DA: dopaminergic gene set; SERT: serotonergic gene set. * genes present in the DA or SERT core gene set. ADHD: Attention-Deficit/Hyperactivity Disorder; ASD: Autism Spectrum Disorder; BIP: Bipolar Disorder; MD: Major Depression; SCZ: Schizophrenia; CD-MA: Cross-Disorder meta-analysis; np: not present.

## Sheet: Table S5 - Cingulate cortex
Supplementary Table S5. MetaXcan prediction of gene expression effects on the studied disorders for cingulate cortex.
				ADHD		ASD		BIP		MD		SCZ			CD-MA
Gene symbol	entrezID	Gene sets		p-val	Z-score	p-val	Z-score	p-val	Z-score	p-val	Z-score	p-val	Z-score		p-val	Z-score
ADCY5	111	DA	SERT	0.957091	0.0538038	0.540124	-0.612626	0.937494	-0.0784193	0.933262	-0.083742	0.681384	0.410575		0.841627	-0.199813
ADH5	128	DA		0.764482	-0.299601	0.155183	1.42146	0.526292	0.633677	0.397809	0.84554	0.423888	0.799694		0.281523	1.0769
ALOX15	246		SERT	0.546729	0.602669	0.483645	-0.700452	0.453529	-0.749545	0.394507	-0.851473	0.697306	-0.38896		0.955199	-0.0561788
ALOX5	240		SERT	0.341405	0.951392	0.90156	0.123691	0.929536	0.0884292	0.961908	0.0477596	0.892304	0.135389		0.85152	0.187179
AOC2	314	DA		0.0104531	-2.56047	0.141022	1.47199	0.322768	0.988785	0.704192	-0.379668	0.35651	0.922036		0.382982	0.872414
ATF4	468	DA		0.274142	1.09357	0.80722	0.244014	0.148919	1.44336	0.294333	1.04866	0.0973788	1.6577		0.289594	1.05901
BTBD9	114781		SERT	0.0533278	1.93226	0.788259	0.268572	0.979267	-0.0259882	0.452778	-0.750791	0.84301	-0.198045		0.783705	-0.274494
CAMK2B	816	DA		0.840152	-0.201699	0.639188	0.468834	0.802679	-0.249882	0.610527	0.509322	0.831348	0.212974		0.958388	0.0521771
CAV2	858	DA		0.0356342	-2.10108	0.722528	-0.355082	0.549381	-0.598687	0.147777	-1.44743	0.714399	-0.365955		0.628462	-0.483893
CHRM5	1133	DA		0.380552	-0.87688	0.953787	-0.0579514	0.482649	0.702048	0.464335	0.731728	0.414196	0.816532		0.59553	0.530839
CHRNB2	1141	DA		0.0248479	2.24376	0.670458	-0.42552	0.331523	-0.971052	0.557729	-0.586218	0.467834	-0.726008		0.155698	-1.41969
CRH	1392	DA	SERT	0.700447	0.384717	0.524377	-0.636613	0.458011	-0.742125	0.820176	-0.227318	0.428712	-0.791398		0.57637	-0.558695
CYP1A1	1543		SERT	0.369188	0.897995	0.813608	0.235774	0.412004	0.820372	0.315551	1.00364	0.538039	0.615782		0.982162	0.0223586
CYP2D6	1565		SERT	0.602071	-0.521424	0.726331	0.35001	0.711032	0.37047	0.998598	-0.0017574	0.703776	-0.380229		0.879825	0.151191
CYP2J2	1573		SERT	0.682242	0.409406	0.14956	1.44109	0.148289	1.4456	0.386336	0.86628	0.234548	1.18873		0.457654	0.742715
DBH	1621	DA*		0.282883	-1.07387	0.335725	-0.962646	0.0905639	-1.69243	0.516482	-0.648777	0.569362	-0.568992		0.208436	-1.25788
DCT	1638	DA		0.929376	0.0886295	0.509993	0.658849	0.235685	1.18584	0.272433	1.09748	0.471363	0.720263		0.448041	0.758684
DNM1	1759	DA		0.0577058	1.89793	0.863991	-0.171296	0.806174	-0.245364	0.9905	-0.011907	0.890156	0.138107		0.990314	-0.0121401
DNM2	1785	DA		0.1676	-1.37996	0.8833	-0.146787	0.646205	-0.459041	0.878692	0.152627	0.85358	-0.184553		0.808367	-0.242533
FAH	2184	DA		0.680318	0.412029	0.586944	0.54327	0.191395	1.30646	0.998964	-0.00129818	0.275533	1.09041		0.56294	0.578481
FAHD1	81889	DA		0.974587	0.0318561	0.988781	-0.0140615	0.831404	-0.212901	0.893675	0.133656	0.982807	0.0215493		0.971391	-0.0358636
FLOT1	10211	DA		0.162273	1.39747	0.858446	0.178353	np	#N/A	np	np	np	np		np	np
GABBR1	2550	DA		0.0741518	1.78568	0.718631	-0.360289	np	#N/A	np	np	np	np		np	np
GCDH	2639		SERT	0.545506	-0.604508	0.457597	-0.74281	0.377048	-0.883349	0.483517	-0.700658	0.676644	-0.417047		0.952997	0.0589442
GNA13	10672	DA		0.806326	0.245169	0.462812	-0.734225	0.110169	-1.59743	0.393445	-0.853387	0.0835603	-1.73039		0.174859	-1.35675
GNA14	9630	DA		0.737294	0.335439	0.730829	0.344023	0.409335	0.825065	0.96639	0.0421369	0.929948	0.08791		0.909229	0.114011
GNAQ	2776	DA	SERT	0.895927	0.130808	0.842727	-0.198407	0.862331	-0.173407	0.705626	0.377738	0.978391	0.0270866		0.893226	-0.134223
GNB3	2784	DA	SERT	0.167921	1.37892	0.417641	0.810521	0.0978836	1.6552	0.55366	0.592285	0.262526	1.12044		0.442777	0.767512
GNG10	2790		SERT	0.365183	-0.905534	0.912675	0.109665	0.776491	0.283894	0.688354	0.40109	0.952939	-0.0590158		0.983922	0.0201517
GNG12	55970		SERT	0.309411	-1.01646	0.350541	-0.93354	0.770838	-0.291279	0.349175	-0.936192	0.941111	0.0738734		0.45226	-0.751653
GOT2	2806	DA		0.848319	0.191263	0.969786	0.0378764	0.907813	0.115798	0.777241	-0.282916	0.936649	-0.0794826		0.854348	0.183574
GPR83	10888	DA		0.477237	-0.710754	0.783517	0.274738	0.510354	0.658287	0.604385	0.518105	0.767009	0.29629		0.580107	0.553229
GSTZ1	2954	DA		0.00948389	-2.5941	0.822902	0.223814	0.901247	-0.124086	0.858351	-0.178474	0.911496	0.111152		0.87261	0.160345
HTR1D	3352		SERT*	0.245262	-1.16193	0.400537	0.840663	0.320089	0.994276	0.00103391	3.28113	0.815191	0.233734		0.00929503	2.60101
HTR6	3362		SERT*	0.969812	-0.0378445	0.0283487	2.19243	0.0163691	2.40058	0.395728	0.849276	0.583098	0.548865		0.0130349	2.48282
IL4I1	259307		SERT	0.768266	-0.294643	0.712965	0.367877	0.264986	1.11468	0.673446	0.421424	0.322006	0.990344		0.284059	1.07124
INMT	11185		SERT	0.612214	0.506916	0.916268	-0.105136	0.885406	0.14412	0.855981	-0.181492	0.793198	-0.26216		0.91099	0.11179
KCNJ3	3760	DA	SERT	0.697967	0.388067	0.933679	0.0832172	0.807553	0.243584	0.30723	1.02105	0.98286	0.0214835		0.732747	0.341473
KCNJ6	3763	DA	SERT	0.885928	0.143458	0.811434	-0.238577	0.389749	-0.860072	0.75025	-0.31831	0.623854	-0.490396		0.837655	-0.204894
KCNQ4	9132	DA		0.530925	-0.626595	0.651976	0.451019	0.446695	0.760937	0.248506	1.15399	0.293548	1.05037		0.777147	0.283039
MAPK10	5602	DA		0.838657	0.203612	0.953831	-0.0578969	0.0194239	2.33729	0.0461663	1.99387	0.105262	1.61986		0.00428832	2.85614
MAPK12	6300	DA		0.303238	1.02951	0.790217	0.266029	0.548591	0.599872	0.658575	0.441881	0.548574	0.599898		0.21148	1.24951
MAPK9	5601	DA		0.8726	-0.160356	0.978471	0.0269864	0.62761	-0.485094	0.928085	-0.090254	0.86668	0.167878		0.927632	-0.0908248
NPY2R	4887	DA		0.461776	-0.735926	0.909296	-0.113927	0.850491	-0.188492	0.446587	0.761118	0.937823	0.0780066		0.526913	-0.632726
PPP2R1B	5519	DA		0.81216	0.237641	0.831926	-0.212232	0.427979	-0.792655	0.679408	-0.413271	0.874345	-0.158143		0.444501	-0.764614
PPP2R3C	55012	DA		0.0913033	-1.68856	0.882813	-0.147404	0.539179	0.614055	0.686746	-0.403274	0.656892	0.444208		0.984957	-0.0188548
SLC18A2	6571	DA	SERT	0.151073	-1.43575	0.565184	0.575159	0.344852	0.944623	0.0847224	1.72392	0.0879221	1.70646		0.244142	1.16469
SLC22A3	6581	DA		0.629891	-0.481881	0.910474	0.112441	0.830662	-0.213852	0.705685	0.377657	0.828898	0.216115		0.960388	0.0496667
SNCAIP	9627	DA		0.0239218	-2.25838	0.922872	-0.0968171	0.971626	0.0355688	0.812208	-0.237578	0.866625	-0.167947		0.900528	-0.124995
TPH1	7166		SERT*	0.111943	-1.58952	0.701595	0.383169	0.550924	-0.596376	0.893988	-0.13326	0.828129	0.217101		0.723715	0.353498
AADAT	51166		SERT	np	np	np	np	np	np	np	np	np	np		np	np
AANAT	15		SERT	np	np	np	np	np	np	np	np	np	np		np	np
ABAT	18	DA		np	np	np	np	np	np	np	np	np	np		np	np
ABL1	25	DA		np	np	np	np	np	np	np	np	np	np		np	np
ACAT1	38		SERT	np	np	np	np	np	np	np	np	np	np		np	np
ACAT2	39		SERT	np	np	np	np	np	np	np	np	np	np		np	np
ACMSD	130013		SERT	np	np	np	np	np	np	np	np	np	np		np	np
ADCY6	112	DA		np	np	np	np	np	np	np	np	np	np		np	np
ADH1A	124	DA		np	np	np	np	np	np	np	np	np	np		np	np
ADH1B	125	DA		np	np	np	np	np	np	np	np	np	np		np	np
ADH1C	126	DA		np	np	np	np	np	np	np	np	np	np		np	np
ADH4	127	DA		np	np	np	np	np	np	np	np	np	np		np	np
ADH6	130	DA		np	np	np	np	np	np	np	np	np	np		np	np
ADH7	131	DA		np	np	np	np	np	np	np	np	np	np		np	np
AFMID	125061		SERT	np	np	np	np	np	np	np	np	np	np		np	np
AKT1	207	DA		np	np	np	np	np	np	np	np	np	np		np	np
AKT2	208	DA		np	np	np	np	np	np	np	np	np	np		np	np
AKT3	10000	DA		np	np	np	np	np	np	np	np	np	np		np	np
ALDH1A3	220	DA		np	np	np	np	np	np	np	np	np	np		np	np
ALDH1B1	219		SERT	np	np	np	np	np	np	np	np	np	np		np	np
ALDH2	217		SERT	np	np	np	np	np	np	np	np	np	np		np	np
ALDH3A1	218	DA		np	np	np	np	np	np	np	np	np	np		np	np
ALDH3A2	224		SERT	np	np	np	np	np	np	np	np	np	np		np	np
ALDH3B1	221	DA		np	np	np	np	np	np	np	np	np	np		np	np
ALDH3B2	222	DA		np	np	np	np	np	np	np	np	np	np		np	np
ALDH7A1	501		SERT	np	np	np	np	np	np	np	np	np	np		np	np
ALDH9A1	223		SERT	np	np	np	np	np	np	np	np	np	np		np	np
ALOX12	239		SERT	np	np	np	np	np	np	np	np	np	np		np	np
ALOX12B	242		SERT	np	np	np	np	np	np	np	np	np	np		np	np
ALOX15B	247		SERT	np	np	np	np	np	np	np	np	np	np		np	np
AOC1	26		SERT	np	np	np	np	np	np	np	np	np	np		np	np
AOC3	8639	DA		np	np	np	np	np	np	np	np	np	np		np	np
AOX1	316	DA	SERT	np	np	np	np	np	np	np	np	np	np		np	np
APP	351		SERT	np	np	np	np	np	np	np	np	np	np		np	np
ARNTL	406	DA		np	np	np	np	np	np	np	np	np	np		np	np
ARRB2	409	DA		np	np	np	np	np	np	np	np	np	np		np	np
ATF2	1386	DA		np	np	np	np	np	np	np	np	np	np		np	np
ATF6B	1388	DA		np	np	np	np	np	np	np	np	np	np		np	np
ATP1A3	478	DA		np	np	np	np	np	np	np	np	np	np		np	np
BRAF	673		SERT	np	np	np	np	np	np	np	np	np	np		np	np
CACNA1A	773	DA	SERT	np	np	np	np	np	np	np	np	np	np		np	np
CACNA1B	774	DA	SERT	np	np	np	np	np	np	np	np	np	np		np	np
CACNA1C	775	DA	SERT	np	np	np	np	np	np	np	np	np	np		np	np
CACNA1D	776	DA	SERT	np	np	np	np	np	np	np	np	np	np		np	np
CACNA1S	779		SERT	np	np	np	np	np	np	np	np	np	np		np	np
CALM1	801	DA		np	np	np	np	np	np	np	np	np	np		np	np
CALM2	805	DA		np	np	np	np	np	np	np	np	np	np		np	np
CALM3	808	DA		np	np	np	np	np	np	np	np	np	np		np	np
CALML3	810	DA		np	np	np	np	np	np	np	np	np	np		np	np
CALML4	91860	DA		np	np	np	np	np	np	np	np	np	np		np	np
CALML5	51806	DA		np	np	np	np	np	np	np	np	np	np		np	np
CALML6	163688	DA		np	np	np	np	np	np	np	np	np	np		np	np
CALY	50632	DA		np	np	np	np	np	np	np	np	np	np		np	np
CAMK2A	815	DA		np	np	np	np	np	np	np	np	np	np		np	np
CAMK2D	817	DA		np	np	np	np	np	np	np	np	np	np		np	np
CAMK2G	818	DA		np	np	np	np	np	np	np	np	np	np		np	np
CASP3	836		SERT	np	np	np	np	np	np	np	np	np	np		np	np
CAT	847		SERT	np	np	np	np	np	np	np	np	np	np		np	np
CDK5	1020	DA		np	np	np	np	np	np	np	np	np	np		np	np
CELSR3	1951	DA		np	np	np	np	np	np	np	np	np	np		np	np
CHRNA3	1136		SERT	np	np	np	np	np	np	np	np	np	np		np	np
CHRNA4	1137	DA		np	np	np	np	np	np	np	np	np	np		np	np
CHRNA6	8973	DA		np	np	np	np	np	np	np	np	np	np		np	np
CLIC6	54102	DA		np	np	np	np	np	np	np	np	np	np		np	np
CLOCK	9575	DA		np	np	np	np	np	np	np	np	np	np		np	np
CNR1	1268	DA		np	np	np	np	np	np	np	np	np	np		np	np
CNTNAP4	85445	DA		np	np	np	np	np	np	np	np	np	np		np	np
COMT	1312	DA*		np	np	np	np	np	np	np	np	np	np		np	np
CREB1	1385	DA		np	np	np	np	np	np	np	np	np	np		np	np
CREB3	10488	DA		np	np	np	np	np	np	np	np	np	np		np	np
CREB3L1	90993	DA		np	np	np	np	np	np	np	np	np	np		np	np
CREB3L2	64764	DA		np	np	np	np	np	np	np	np	np	np		np	np
CREB3L3	84699	DA		np	np	np	np	np	np	np	np	np	np		np	np
CREB3L4	148327	DA		np	np	np	np	np	np	np	np	np	np		np	np
CREB5	9586	DA		np	np	np	np	np	np	np	np	np	np		np	np
CRHBP	1393	DA		np	np	np	np	np	np	np	np	np	np		np	np
CSNK1E	1454	DA		np	np	np	np	np	np	np	np	np	np		np	np
CTNNB1	1499	DA		np	np	np	np	np	np	np	np	np	np		np	np
CXCL12	6387	DA		np	np	np	np	np	np	np	np	np	np		np	np
CYP1A2	1544		SERT	np	np	np	np	np	np	np	np	np	np		np	np
CYP1B1	1545		SERT	np	np	np	np	np	np	np	np	np	np		np	np
CYP2C18	1562		SERT	np	np	np	np	np	np	np	np	np	np		np	np
CYP2C19	1557		SERT	np	np	np	np	np	np	np	np	np	np		np	np
CYP2C8	1558		SERT	np	np	np	np	np	np	np	np	np	np		np	np
CYP2C9	1559		SERT	np	np	np	np	np	np	np	np	np	np		np	np
CYP4X1	260293		SERT	np	np	np	np	np	np	np	np	np	np		np	np
DAO	1610	DA		np	np	np	np	np	np	np	np	np	np		np	np
DDC	1644	DA*	SERT*	np	np	np	np	np	np	np	np	np	np		np	np
DKK1	22943	DA		np	np	np	np	np	np	np	np	np	np		np	np
DLG4	1742	DA		np	np	np	np	np	np	np	np	np	np		np	np
DMRTA2	63950	DA		np	np	np	np	np	np	np	np	np	np		np	np
DNAJC14	85406	DA		np	np	np	np	np	np	np	np	np	np		np	np
DRD1	1812	DA*		np	np	np	np	np	np	np	np	np	np		np	np
DRD2	1813	DA*		np	np	np	np	np	np	np	np	np	np		np	np
DRD3	1814	DA*		np	np	np	np	np	np	np	np	np	np		np	np
DRD4	1815	DA*		np	np	np	np	np	np	np	np	np	np		np	np
DRD5	1816	DA*		np	np	np	np	np	np	np	np	np	np		np	np
DTNBP1	84062	DA		np	np	np	np	np	np	np	np	np	np		np	np
DUSP1	1843		SERT	np	np	np	np	np	np	np	np	np	np		np	np
ECHS1	1892		SERT	np	np	np	np	np	np	np	np	np	np		np	np
EHHADH	1962		SERT	np	np	np	np	np	np	np	np	np	np		np	np
EN1	2019	DA		np	np	np	np	np	np	np	np	np	np		np	np
FCER1G	2207		SERT	np	np	np	np	np	np	np	np	np	np		np	np
FGF8	2253	DA		np	np	np	np	np	np	np	np	np	np		np	np
FOS	2353	DA		np	np	np	np	np	np	np	np	np	np		np	np
FOXA1	3169	DA		np	np	np	np	np	np	np	np	np	np		np	np
FOXA2	3170	DA		np	np	np	np	np	np	np	np	np	np		np	np
FZD1	8321	DA		np	np	np	np	np	np	np	np	np	np		np	np
FZD3	7976	DA		np	np	np	np	np	np	np	np	np	np		np	np
GABRB1	2560		SERT	np	np	np	np	np	np	np	np	np	np		np	np
GABRB2	2561		SERT	np	np	np	np	np	np	np	np	np	np		np	np
GABRB3	2562		SERT	np	np	np	np	np	np	np	np	np	np		np	np
GCH1	2643	DA		np	np	np	np	np	np	np	np	np	np		np	np
GDNF	2668	DA		np	np	np	np	np	np	np	np	np	np		np	np
GNA11	2767	DA		np	np	np	np	np	np	np	np	np	np		np	np
GNA12	2768	DA		np	np	np	np	np	np	np	np	np	np		np	np
GNA15	2769	DA		np	np	np	np	np	np	np	np	np	np		np	np
GNAI1	2770	DA	SERT	np	np	np	np	np	np	np	np	np	np		np	np
GNAI2	2771		SERT	np	np	np	np	np	np	np	np	np	np		np	np
GNAI3	2773	DA	SERT	np	np	np	np	np	np	np	np	np	np		np	np
GNAL	2774	DA		np	np	np	np	np	np	np	np	np	np		np	np
GNAO1	2775	DA	SERT	np	np	np	np	np	np	np	np	np	np		np	np
GNAS	2778	DA	SERT	np	np	np	np	np	np	np	np	np	np		np	np
GNB1	2782	DA	SERT	np	np	np	np	np	np	np	np	np	np		np	np
GNB2	2783		SERT	np	np	np	np	np	np	np	np	np	np		np	np
GNB4	59345	DA	SERT	np	np	np	np	np	np	np	np	np	np		np	np
GNB5	10681	DA	SERT	np	np	np	np	np	np	np	np	np	np		np	np
GNG11	2791	DA	SERT	np	np	np	np	np	np	np	np	np	np		np	np
GNG13	51764		SERT	np	np	np	np	np	np	np	np	np	np		np	np
GNG2	54331	DA	SERT	np	np	np	np	np	np	np	np	np	np		np	np
GNG3	2785	DA	SERT	np	np	np	np	np	np	np	np	np	np		np	np
GNG4	2786	DA	SERT	np	np	np	np	np	np	np	np	np	np		np	np
GNG5	2787	DA	SERT	np	np	np	np	np	np	np	np	np	np		np	np
GNG7	2788	DA	SERT	np	np	np	np	np	np	np	np	np	np		np	np
GNG8	94235	DA	SERT	np	np	np	np	np	np	np	np	np	np		np	np
GNGT1	2792	DA	SERT	np	np	np	np	np	np	np	np	np	np		np	np
GNGT2	2793	DA	SERT	np	np	np	np	np	np	np	np	np	np		np	np
GOT1	2805	DA		np	np	np	np	np	np	np	np	np	np		np	np
GPR156	165829	DA		np	np	np	np	np	np	np	np	np	np		np	np
GPR21	2844	DA		np	np	np	np	np	np	np	np	np	np		np	np
GPR35	2859	DA		np	np	np	np	np	np	np	np	np	np		np	np
GPR37	2861	DA		np	np	np	np	np	np	np	np	np	np		np	np
GPR52	9293	DA		np	np	np	np	np	np	np	np	np	np		np	np
GRIA1	2890	DA		np	np	np	np	np	np	np	np	np	np		np	np
GRIA2	2891	DA		np	np	np	np	np	np	np	np	np	np		np	np
GRIA4	2893	DA		np	np	np	np	np	np	np	np	np	np		np	np
GRIN2A	2903	DA	SERT	np	np	np	np	np	np	np	np	np	np		np	np
GRIN2B	2904	DA		np	np	np	np	np	np	np	np	np	np		np	np
GSK3A	2931	DA		np	np	np	np	np	np	np	np	np	np		np	np
GSK3B	2932	DA		np	np	np	np	np	np	np	np	np	np		np	np
HAAO	23498		SERT	np	np	np	np	np	np	np	np	np	np		np	np
HADH	3033		SERT	np	np	np	np	np	np	np	np	np	np		np	np
HADHA	3030		SERT	np	np	np	np	np	np	np	np	np	np		np	np
HCN3	57657	DA		np	np	np	np	np	np	np	np	np	np		np	np
HDAC2	3066	DA		np	np	np	np	np	np	np	np	np	np		np	np
HGD	3081	DA		np	np	np	np	np	np	np	np	np	np		np	np
HIF1A	3091	DA		np	np	np	np	np	np	np	np	np	np		np	np
HMP19	51617	DA		np	np	np	np	np	np	np	np	np	np		np	np
HPD	3242	DA		np	np	np	np	np	np	np	np	np	np		np	np
HRAS	3265		SERT	np	np	np	np	np	np	np	np	np	np		np	np
HRH3	11255		SERT	np	np	np	np	np	np	np	np	np	np		np	np
HTR1A	3350	DA	SERT*	np	np	np	np	np	np	np	np	np	np		np	np
HTR1B	3351	DA	SERT*	np	np	np	np	np	np	np	np	np	np		np	np
HTR1E	3354		SERT*	np	np	np	np	np	np	np	np	np	np		np	np
HTR1F	3355		SERT*	np	np	np	np	np	np	np	np	np	np		np	np
HTR2A	3356	DA	SERT*	np	np	np	np	np	np	np	np	np	np		np	np
HTR2B	3357		SERT*	np	np	np	np	np	np	np	np	np	np		np	np
HTR3A	3359		SERT*	np	np	np	np	np	np	np	np	np	np		np	np
HTR3B	9177		SERT*	np	np	np	np	np	np	np	np	np	np		np	np
HTR3C	170572		SERT*	np	np	np	np	np	np	np	np	np	np		np	np
HTR3D	200909		SERT*	np	np	np	np	np	np	np	np	np	np		np	np
HTR3E	285242		SERT*	np	np	np	np	np	np	np	np	np	np		np	np
HTR4	3360		SERT*	np	np	np	np	np	np	np	np	np	np		np	np
HTR5A	3361		SERT*	np	np	np	np	np	np	np	np	np	np		np	np
HTR7	3363	DA	SERT*	np	np	np	np	np	np	np	np	np	np		np	np
ID1	3397	DA		np	np	np	np	np	np	np	np	np	np		np	np
IDO1	3620		SERT	np	np	np	np	np	np	np	np	np	np		np	np
IDO2	169355		SERT	np	np	np	np	np	np	np	np	np	np		np	np
ITPR1	3708	DA	SERT	np	np	np	np	np	np	np	np	np	np		np	np
ITPR2	3709	DA	SERT	np	np	np	np	np	np	np	np	np	np		np	np
ITPR3	3710	DA	SERT	np	np	np	np	np	np	np	np	np	np		np	np
JMJD7-PLA2G4B	8681		SERT	np	np	np	np	np	np	np	np	np	np		np	np
KCNA2	3737	DA		np	np	np	np	np	np	np	np	np	np		np	np
KCND2	3751		SERT	np	np	np	np	np	np	np	np	np	np		np	np
KCNJ5	3762	DA	SERT	np	np	np	np	np	np	np	np	np	np		np	np
KCNJ9	3765	DA	SERT	np	np	np	np	np	np	np	np	np	np		np	np
KCNN2	3781		SERT	np	np	np	np	np	np	np	np	np	np		np	np
KIF5A	3798	DA		np	np	np	np	np	np	np	np	np	np		np	np
KIF5B	3799	DA		np	np	np	np	np	np	np	np	np	np		np	np
KLF16	83855	DA		np	np	np	np	np	np	np	np	np	np		np	np
KMO	8564		SERT	np	np	np	np	np	np	np	np	np	np		np	np
KRAS	3845		SERT	np	np	np	np	np	np	np	np	np	np		np	np
KYAT1	883		SERT	np	np	np	np	np	np	np	np	np	np		np	np
KYAT3	56267		SERT	np	np	np	np	np	np	np	np	np	np		np	np
KYNU	8942		SERT	np	np	np	np	np	np	np	np	np	np		np	np
LILRB1	10859		SERT	np	np	np	np	np	np	np	np	np	np		np	np
LMX1A	4009	DA		np	np	np	np	np	np	np	np	np	np		np	np
LMX1B	4010	DA		np	np	np	np	np	np	np	np	np	np		np	np
LRP6	4040	DA		np	np	np	np	np	np	np	np	np	np		np	np
LRRK2	120892	DA		np	np	np	np	np	np	np	np	np	np		np	np
MAP2K1	5604		SERT	np	np	np	np	np	np	np	np	np	np		np	np
MAPK1	5594		SERT	np	np	np	np	np	np	np	np	np	np		np	np
MAPK11	5600	DA		np	np	np	np	np	np	np	np	np	np		np	np
MAPK13	5603	DA		np	np	np	np	np	np	np	np	np	np		np	np
MAPK14	1432	DA		np	np	np	np	np	np	np	np	np	np		np	np
MAPK3	5595		SERT	np	np	np	np	np	np	np	np	np	np		np	np
MAPK8	5599	DA		np	np	np	np	np	np	np	np	np	np		np	np
MIF	4282	DA		np	np	np	np	np	np	np	np	np	np		np	np
NOS1	4842		SERT	np	np	np	np	np	np	np	np	np	np		np	np
NPR1	4881	DA		np	np	np	np	np	np	np	np	np	np		np	np
NR4A2	4929	DA		np	np	np	np	np	np	np	np	np	np		np	np
NRAS	4893		SERT	np	np	np	np	np	np	np	np	np	np		np	np
NSG1	27065	DA		np	np	np	np	np	np	np	np	np	np		np	np
OGDH	4967		SERT	np	np	np	np	np	np	np	np	np	np		np	np
OGDHL	55753		SERT	np	np	np	np	np	np	np	np	np	np		np	np
OPRK1	4986	DA		np	np	np	np	np	np	np	np	np	np		np	np
OPRM1	4988	DA		np	np	np	np	np	np	np	np	np	np		np	np
OR10H1	26539		SERT	np	np	np	np	np	np	np	np	np	np		np	np
OR10H2	26538		SERT	np	np	np	np	np	np	np	np	np	np		np	np
OR10H3	26532		SERT	np	np	np	np	np	np	np	np	np	np		np	np
OR10H4	126541		SERT	np	np	np	np	np	np	np	np	np	np		np	np
OR10H5	284433		SERT	np	np	np	np	np	np	np	np	np	np		np	np
OR10J5	127385		SERT	np	np	np	np	np	np	np	np	np	np		np	np
OR11H4	390442		SERT	np	np	np	np	np	np	np	np	np	np		np	np
OR5T2	219464		SERT	np	np	np	np	np	np	np	np	np	np		np	np
OR5T3	390154		SERT	np	np	np	np	np	np	np	np	np	np		np	np
OR6T1	219874		SERT	np	np	np	np	np	np	np	np	np	np		np	np
OTX2	5015	DA		np	np	np	np	np	np	np	np	np	np		np	np
P2RX1	5023		SERT	np	np	np	np	np	np	np	np	np	np		np	np
PALM	5064	DA		np	np	np	np	np	np	np	np	np	np		np	np
PARK2	5071	DA		np	np	np	np	np	np	np	np	np	np		np	np
PARK7	11315	DA		np	np	np	np	np	np	np	np	np	np		np	np
PCP4	5121	DA		np	np	np	np	np	np	np	np	np	np		np	np
PDE1B	5153	DA	SERT	np	np	np	np	np	np	np	np	np	np		np	np
PHOX2A	401	DA		np	np	np	np	np	np	np	np	np	np		np	np
PHOX2B	8929	DA		np	np	np	np	np	np	np	np	np	np		np	np
PINK1	65018	DA		np	np	np	np	np	np	np	np	np	np		np	np
PITX3	5309	DA		np	np	np	np	np	np	np	np	np	np		np	np
PLA2G4A	5321		SERT	np	np	np	np	np	np	np	np	np	np		np	np
PLA2G4B	100137049		SERT	np	np	np	np	np	np	np	np	np	np		np	np
PLA2G4C	8605		SERT	np	np	np	np	np	np	np	np	np	np		np	np
PLA2G4D	283748		SERT	np	np	np	np	np	np	np	np	np	np		np	np
PLA2G4E	123745		SERT	np	np	np	np	np	np	np	np	np	np		np	np
PLA2G4F	255189		SERT	np	np	np	np	np	np	np	np	np	np		np	np
PLCB1	23236	DA	SERT	np	np	np	np	np	np	np	np	np	np		np	np
PLCB2	5330	DA	SERT	np	np	np	np	np	np	np	np	np	np		np	np
PLCB3	5331	DA	SERT	np	np	np	np	np	np	np	np	np	np		np	np
PLCB4	5332	DA	SERT	np	np	np	np	np	np	np	np	np	np		np	np
PNKD	25953	DA		np	np	np	np	np	np	np	np	np	np		np	np
PNMT	5409	DA		np	np	np	np	np	np	np	np	np	np		np	np
PPP1CA	5499	DA		np	np	np	np	np	np	np	np	np	np		np	np
PPP1CB	5500	DA		np	np	np	np	np	np	np	np	np	np		np	np
PPP1CC	5501	DA		np	np	np	np	np	np	np	np	np	np		np	np
PPP1R1B	84152	DA		np	np	np	np	np	np	np	np	np	np		np	np
PPP2CA	5515	DA		np	np	np	np	np	np	np	np	np	np		np	np
PPP2CB	5516	DA		np	np	np	np	np	np	np	np	np	np		np	np
PPP2R1A	5518	DA		np	np	np	np	np	np	np	np	np	np		np	np
PPP2R2A	5520	DA		np	np	np	np	np	np	np	np	np	np		np	np
PPP2R2B	5521	DA		np	np	np	np	np	np	np	np	np	np		np	np
PPP2R2C	5522	DA		np	np	np	np	np	np	np	np	np	np		np	np
PPP2R2D	55844	DA		np	np	np	np	np	np	np	np	np	np		np	np
PPP2R3A	5523	DA		np	np	np	np	np	np	np	np	np	np		np	np
PPP2R5A	5525	DA		np	np	np	np	np	np	np	np	np	np		np	np
PPP2R5B	5526	DA		np	np	np	np	np	np	np	np	np	np		np	np
PPP2R5C	5527	DA		np	np	np	np	np	np	np	np	np	np		np	np
PPP2R5D	5528	DA		np	np	np	np	np	np	np	np	np	np		np	np
PPP2R5E	5529	DA		np	np	np	np	np	np	np	np	np	np		np	np
PPP3CA	5530	DA		np	np	np	np	np	np	np	np	np	np		np	np
PPP3CB	5532	DA		np	np	np	np	np	np	np	np	np	np		np	np
PPP3CC	5533	DA		np	np	np	np	np	np	np	np	np	np		np	np
PRKACA	5566	DA	SERT	np	np	np	np	np	np	np	np	np	np		np	np
PRKACB	5567	DA	SERT	np	np	np	np	np	np	np	np	np	np		np	np
PRKACG	5568	DA	SERT	np	np	np	np	np	np	np	np	np	np		np	np
PRKCA	5578	DA	SERT	np	np	np	np	np	np	np	np	np	np		np	np
PRKCB	5579	DA	SERT	np	np	np	np	np	np	np	np	np	np		np	np
PRKCG	5582	DA	SERT	np	np	np	np	np	np	np	np	np	np		np	np
PRMT5	10419	DA		np	np	np	np	np	np	np	np	np	np		np	np
PTGS1	5742		SERT	np	np	np	np	np	np	np	np	np	np		np	np
PTGS2	5743	DA	SERT	np	np	np	np	np	np	np	np	np	np		np	np
PTPN11	5781	DA		np	np	np	np	np	np	np	np	np	np		np	np
RAB3B	5865	DA		np	np	np	np	np	np	np	np	np	np		np	np
RAC1	5879	DA		np	np	np	np	np	np	np	np	np	np		np	np
RAF1	5894		SERT	np	np	np	np	np	np	np	np	np	np		np	np
RAPGEF3	10411		SERT	np	np	np	np	np	np	np	np	np	np		np	np
RASD2	23551	DA		np	np	np	np	np	np	np	np	np	np		np	np
RGS8	85397	DA		np	np	np	np	np	np	np	np	np	np		np	np
RGS9	8787	DA		np	np	np	np	np	np	np	np	np	np		np	np
RNF180	285671		SERT	np	np	np	np	np	np	np	np	np	np		np	np
RSPO2	340419	DA		np	np	np	np	np	np	np	np	np	np		np	np
RYK	6259	DA		np	np	np	np	np	np	np	np	np	np		np	np
SCN1A	6323	DA		np	np	np	np	np	np	np	np	np	np		np	np
SFRP1	6422	DA		np	np	np	np	np	np	np	np	np	np		np	np
SFRP2	6423	DA		np	np	np	np	np	np	np	np	np	np		np	np
SHH	6469	DA		np	np	np	np	np	np	np	np	np	np		np	np
SIN3A	25942	DA		np	np	np	np	np	np	np	np	np	np		np	np
SLC18A1	6570	DA	SERT	np	np	np	np	np	np	np	np	np	np		np	np
SLC22A1	6580	DA		np	np	np	np	np	np	np	np	np	np		np	np
SLC22A2	6582	DA		np	np	np	np	np	np	np	np	np	np		np	np
SLC6A2	6530	DA		np	np	np	np	np	np	np	np	np	np		np	np
SLC6A3	6531	DA*		np	np	np	np	np	np	np	np	np	np		np	np
SLC6A4	6532	DA	SERT*	np	np	np	np	np	np	np	np	np	np		np	np
SLC9A3R1	9368	DA		np	np	np	np	np	np	np	np	np	np		np	np
SNCA	6622	DA	SERT	np	np	np	np	np	np	np	np	np	np		np	np
SNCB	6620	DA		np	np	np	np	np	np	np	np	np	np		np	np
SNCG	6623	DA		np	np	np	np	np	np	np	np	np	np		np	np
SRD5A1	6715		SERT	np	np	np	np	np	np	np	np	np	np		np	np
SYK	6850		SERT	np	np	np	np	np	np	np	np	np	np		np	np
TACR3	6870	DA		np	np	np	np	np	np	np	np	np	np		np	np
TAT	6898	DA		np	np	np	np	np	np	np	np	np	np		np	np
TDO2	6999		SERT	np	np	np	np	np	np	np	np	np	np		np	np
TGFB2	7042	DA		np	np	np	np	np	np	np	np	np	np		np	np
TH	7054	DA*		np	np	np	np	np	np	np	np	np	np		np	np
TIAM1	7074	DA		np	np	np	np	np	np	np	np	np	np		np	np
TOR1A	1861	DA		np	np	np	np	np	np	np	np	np	np		np	np
TPH2	121278		SERT*	np	np	np	np	np	np	np	np	np	np		np	np
TPO	7173	DA		np	np	np	np	np	np	np	np	np	np		np	np
TRPC1	7220		SERT	np	np	np	np	np	np	np	np	np	np		np	np
TYR	7299	DA		np	np	np	np	np	np	np	np	np	np		np	np
TYRP1	7306	DA		np	np	np	np	np	np	np	np	np	np		np	np
VANGL2	57216	DA		np	np	np	np	np	np	np	np	np	np		np	np
VEGFA	7422	DA		np	np	np	np	np	np	np	np	np	np		np	np
WNT1	7471	DA		np	np	np	np	np	np	np	np	np	np		np	np
WNT2	7472	DA		np	np	np	np	np	np	np	np	np	np		np	np
WNT3A	89780	DA		np	np	np	np	np	np	np	np	np	np		np	np
WNT5A	7474	DA		np	np	np	np	np	np	np	np	np	np		np	np
ZACN	353174		SERT	np	np	np	np	np	np	np	np	np	np		np	np
OR10J6P	401973		SERT	np	np	np	np	np	np	np	np	np	np		np	np
KIF5C	3800	DA		np	np	np	np	np	np	np	np	np	np		np	np
OR11H7	390441		SERT	np	np	np	np	np	np	np	np	np	np		np	np
Highlighted in green, nominally significant results. DA: dopaminergic gene set; SERT: serotonergic gene set. * genes present in the DA or SERT core gene set. ADHD: Attention-Deficit/Hyperactivity Disorder; ASD: Autism Spectrum Disorder; BIP: Bipolar Disorder; MD: Major Depression; SCZ: Schizophrenia; CD-MA: Cross-Disorder meta-analysis; np: not present.

## Sheet: Table S6 - Caudate
Supplementary Table S6. MetaXcan prediction of gene expression effects on the studied disorders for caudate.
				ADHD		ASD		BiP		MD		SCZ			CD-MA
Gene symbol	entrezID	Gene sets		p-val	Z-score	p-val	Z-score	p-val	Z-score	p-val	Z-score	p-val	Z-score		p-val	Z-score
AADAT	51166		SERT	0.528054	-0.630979	0.584807	-0.546377	0.726739	-0.349466	0.93527	0.0812166	0.67771	-0.41559		0.551044	-0.596197
AANAT	15		SERT	0.66591	-0.431768	0.852368	0.186098	0.234428	1.18903	0.781269	0.277665	0.810135	0.240252		0.953022	-0.0589117
ACAT1	38		SERT	0.311542	-1.01199	0.481004	0.704689	0.763548	0.300825	0.744359	0.326087	0.818931	0.22892		0.561279	0.580942
AFMID	125061		SERT	0.336094	0.961912	0.799301	0.254252	0.936921	0.0791405	0.934177	0.0825905	0.85648	0.180857		0.912527	0.109852
ALDH1B1	219		SERT	0.0540711	-1.92627	0.751792	0.316277	0.482242	0.702701	0.835057	0.20822	0.979973	0.0251021		0.682911	0.408494
ALOX15	246		SERT	0.715482	0.364504	0.646469	0.458673	0.817896	0.230252	0.822949	0.223754	0.630637	0.48083		0.966665	-0.041791
CACNA1B	774	DA	SERT	0.579919	-0.553503	0.2502	1.14986	0.119973	1.55489	0.186505	1.32099	0.319189	0.996126		0.15549	1.4204
CACNA1D	776	DA	SERT	0.753331	-0.314251	0.803259	0.249132	0.625589	0.487945	0.589646	-0.539348	0.321586	0.991204		0.363859	0.908036
CAMK2B	816	DA		0.713446	0.367232	0.772726	-0.288811	0.600248	-0.524044	0.515323	-0.650572	0.589615	-0.539394		0.817726	-0.230471
CHRM5	1133	DA		0.344631	-0.945055	0.199726	1.28233	0.557474	0.586598	0.734035	0.339762	0.327222	0.979724		0.348145	0.938193
CHRNA3	1136		SERT	0.640728	0.466681	0.584754	0.546454	0.808687	0.24212	0.682251	0.409394	0.881513	0.149051		0.924217	0.0951226
CHRNA4	1137	DA		0.741978	0.329235	0.0615943	1.86921	0.266153	1.11197	0.557482	0.586585	0.323163	0.987979		0.926829	0.0918356
CNTNAP4	85445	DA		0.949463	0.0633812	0.912573	-0.109793	0.892361	0.135317	0.610545	0.509296	0.905199	-0.119096		0.652118	0.450822
CSNK1E	1454	DA		0.0236657	2.26251	0.835104	0.20816	0.521545	-0.640965	0.747927	0.321374	0.662595	-0.436333		0.698808	0.38693
CTNNB1	1499	DA		0.00509304	-2.80109	0.595972	-0.530201	0.8344	-0.209062	0.986226	-0.0172644	0.860352	-0.175926		0.614916	-0.503069
CXCL12	6387	DA		0.503092	-0.669633	0.419434	-0.807404	0.873954	0.158638	0.546746	0.602644	0.830345	-0.214259		0.542116	-0.609616
CYP2D6	1565		SERT	0.360812	-0.91382	0.517741	-0.646832	0.371086	-0.894442	0.790411	-0.265778	0.176939	-1.35024		0.202623	-1.27411
DCT	1638	DA		0.54561	0.604352	0.593121	0.534319	0.424738	0.798228	0.590193	0.538557	0.210794	1.25138		0.946572	0.0670116
DDC	1644	DA*	SERT*	0.305961	1.02373	0.98052	0.0244173	0.810958	0.239191	0.792081	0.263609	0.99701	-0.00374766		0.969699	-0.0379853
DTNBP1	84062	DA		0.5597	0.583287	0.3868	-0.865435	0.08783	-1.70696	0.8343	-0.20919	0.141	-1.47208		0.087753	-1.70737
FAHD1	81889	DA		0.914852	-0.106921	0.974549	-0.0319033	0.894372	-0.132774	0.95216	0.059994	0.979003	-0.0263189		0.89156	-0.136331
GABBR1	2550	DA		0.0582038	1.89416	0.563349	0.577875	np	np	np	np	np	np		np	np
GCDH	2639		SERT	0.871618	-0.161604	0.51553	-0.650251	0.625993	-0.487374	0.499358	-0.6755	0.847843	-0.191871		0.945623	0.0682047
GNA12	2768	DA		0.35248	0.929789	0.964395	-0.0446389	0.34894	-0.936648	0.933179	0.0838452	0.411048	-0.822051		0.585081	-0.545978
GNA13	10672	DA		0.206661	-1.2628	0.640344	-0.467218	0.713539	-0.367107	0.710598	-0.371053	0.279125	-1.08229		0.149937	-1.43975
GNB3	2784	DA	SERT	0.253463	1.14198	0.774949	0.285908	0.691626	0.396649	0.627518	0.485223	0.383378	0.871689		0.772952	0.288515
GNB4	59345	DA	SERT	0.931477	0.0859867	0.849277	-0.190041	0.901574	-0.123673	0.863579	0.17182	0.653432	0.448999		0.856555	-0.180762
GNG10	2790		SERT	0.212806	-1.24589	0.753172	0.314459	0.533413	0.622805	0.141129	1.4716	0.879376	0.15176		0.754658	0.312503
GNG4	2786	DA	SERT	0.863226	-0.172269	0.72388	0.353278	0.466344	0.72844	0.456545	0.744549	0.410727	0.822616		0.569026	0.569487
GPR35	2859	DA		0.0187129	-2.3512	0.726039	0.350399	0.98456	0.0193522	0.782323	0.276293	0.825195	0.220869		0.808405	-0.242484
GSTZ1	2954	DA		0.0631257	-1.85831	0.49623	-0.680433	0.725031	-0.351743	0.825905	-0.219957	0.74522	0.324948		0.433167	-0.783783
HAAO	23498		SERT	0.291866	1.05404	0.781892	-0.276854	0.563114	-0.578222	0.968411	0.0396013	0.261318	1.12328		0.296989	1.04291
HRAS	3265		SERT	0.390731	-0.858292	0.840656	0.201054	0.978591	-0.0268357	0.92551	-0.0934954	0.949346	0.063528		0.808346	-0.242561
HTR1D	3352		SERT*	0.453244	-0.750018	0.590434	-0.538207	0.533598	-0.622523	0.364227	-0.90734	0.810438	-0.239861		0.276551	-1.0881
HTR1E	3354		SERT*	0.211201	1.25027	0.552055	-0.594684	0.368386	-0.899501	0.757253	-0.309089	0.907397	-0.116322		0.456571	-0.744506
ITPR3	3710	DA	SERT	0.604261	0.518283	0.0420289	-2.03323	0.0104263	-2.56136	0.131611	-1.50778	2.92e-06	-4.67666		1.81884e-05	-4.28604
KCNJ6	3763	DA	SERT	0.100531	-1.64229	0.548471	-0.600053	0.0824138	-1.73685	0.378698	-0.880297	0.277032	-1.08701		0.287061	-1.06459
KCNQ4	9132	DA		0.966991	0.0413823	0.740837	-0.330746	0.802424	-0.250211	0.669245	0.427184	0.88564	-0.143823		0.678477	-0.414542
LRRK2	120892	DA		0.146251	-1.4529	0.660338	-0.439447	0.984043	0.0200005	0.786807	-0.270459	0.89613	-0.130552		0.768447	-0.294407
MAPK10	5602	DA		0.788829	0.267831	0.900896	0.12453	0.0414113	2.03939	0.0807041	1.74662	0.165968	1.38528		0.0344128	2.1152
MAPK12	6300	DA		0.580145	0.553173	0.702778	0.381573	0.547003	0.602256	0.522621	0.639311	0.537488	0.616616		0.0875431	1.7085
MAPK13	5603	DA		0.363835	0.908082	0.663719	0.434784	0.894201	0.13299	0.771174	-0.290839	0.172376	1.36461		0.65907	0.441198
MAPK9	5601	DA		0.723324	0.35402	0.443133	0.766914	0.245993	1.16014	0.622725	0.491992	0.298318	1.04005		0.32515	0.983929
NPY2R	4887	DA		0.385455	0.867888	0.350599	0.933427	0.170572	1.37037	0.023586	2.26381	0.268738	1.10597		0.198171	1.28678
NRAS	4893		SERT	0.848944	0.190465	0.840873	-0.200777	0.941533	-0.0733435	0.993723	0.00786766	0.54922	0.598929		0.199044	1.28428
OGDH	4967		SERT	0.71366	0.366945	0.404047	0.834416	0.664695	0.43344	0.137354	1.48572	0.354546	0.925807		0.595579	0.530769
PLA2G4B	100137049		SERT	0.935977	0.0803275	0.780126	-0.279155	0.478994	-0.707922	0.799274	0.254286	0.256448	-1.13483		0.543931	-0.60688
PLA2G4C	8605		SERT	0.736812	0.336078	0.576252	0.558868	0.808633	-0.24219	0.563555	0.577569	0.332666	0.968759		0.467195	0.727051
PLA2G4D	283748		SERT	0.0631824	-1.85791	0.759054	0.306723	0.67529	0.418899	0.589921	0.53895	0.938359	0.0773325		0.770871	0.291235
PLA2G4E	123745		SERT	0.205741	-1.26536	0.756704	0.309812	0.689942	0.398934	0.839612	0.202389	0.88985	-0.138494		0.622643	0.492108
PNKD	25953	DA		0.694228	-0.393124	0.952527	-0.0595342	0.829259	0.215651	0.905031	-0.119309	0.899537	0.126247		0.830792	-0.213686
PPP1CB	5500	DA		0.59143	0.536765	0.892141	-0.135595	0.631803	-0.47919	0.869724	0.164009	0.988249	0.0147278		0.732377	-0.341965
PPP1CC	5501	DA		0.220067	-1.22635	0.599525	0.525084	0.960461	-0.0495747	0.506262	0.66467	0.84681	0.19319		0.410299	0.823367
PPP2R1B	5519	DA		0.49461	0.682994	0.918656	-0.102127	0.660966	-0.43858	0.765784	-0.297894	0.960644	-0.0493449		0.763103	-0.301408
PPP2R3C	55012	DA		0.0780787	-1.76194	0.814539	0.234574	0.866666	0.167895	0.904459	-0.12003	0.998985	-0.00127211		0.951722	-0.0605445
PPP3CC	5533	DA		0.969357	0.0384152	0.702988	-0.38129	0.496859	-0.67944	0.502479	-0.670594	0.376769	-0.883865		0.412558	-0.8194
RAPGEF3	10411		SERT	0.324795	-0.984652	0.719284	0.359415	0.510723	0.657712	0.337208	0.959696	0.610053	-0.509998		0.478043	0.709453
RGS9	8787	DA		0.697738	0.388376	0.814202	-0.235008	0.54877	-0.599605	0.79172	-0.264078	0.33182	-0.970455		0.902016	0.123114
SCN1A	6323	DA		0.975606	0.030578	0.519645	-0.643893	0.579943	-0.553468	0.921704	-0.0982874	0.691373	-0.396992		0.890803	-0.137288
SLC18A2	6571	DA	SERT	0.0647487	-1.84699	0.708235	0.374228	0.954593	-0.0569398	0.967858	-0.0402947	0.571547	0.565775		0.972764	-0.0341424
SLC22A3	6581	DA		0.843541	0.197366	0.895748	0.131034	0.599745	0.524767	0.255022	1.13824	0.530011	0.627989		0.990368	0.0120717
TPH1	7166		SERT*	0.863299	-0.172177	0.814058	0.235194	0.72413	0.352945	0.420845	0.804955	0.610038	0.510019		0.745465	0.324625
WNT2	7472	DA		0.421724	0.803433	0.582886	-0.549174	0.119494	-1.5569	0.595012	-0.531587	0.484715	-0.698739		0.356057	-0.922904
ABAT	18	DA		np	np	np	np	np	np	np	np	np	np		np	np
ABL1	25	DA		np	np	np	np	np	np	np	np	np	np		np	np
ACAT2	39		SERT	np	np	np	np	np	np	np	np	np	np		np	np
ACMSD	130013		SERT	np	np	np	np	np	np	np	np	np	np		np	np
ADCY5	111	DA	SERT	np	np	np	np	np	np	np	np	np	np		np	np
ADCY6	112	DA		np	np	np	np	np	np	np	np	np	np		np	np
ADH1A	124	DA		np	np	np	np	np	np	np	np	np	np		np	np
ADH1B	125	DA		np	np	np	np	np	np	np	np	np	np		np	np
ADH1C	126	DA		np	np	np	np	np	np	np	np	np	np		np	np
ADH4	127	DA		np	np	np	np	np	np	np	np	np	np		np	np
ADH5	128	DA		np	np	np	np	np	np	np	np	np	np		np	np
ADH6	130	DA		np	np	np	np	np	np	np	np	np	np		np	np
ADH7	131	DA		np	np	np	np	np	np	np	np	np	np		np	np
AKT1	207	DA		np	np	np	np	np	np	np	np	np	np		np	np
AKT2	208	DA		np	np	np	np	np	np	np	np	np	np		np	np
AKT3	10000	DA		np	np	np	np	np	np	np	np	np	np		np	np
ALDH1A3	220	DA		np	np	np	np	np	np	np	np	np	np		np	np
ALDH2	217		SERT	np	np	np	np	np	np	np	np	np	np		np	np
ALDH3A1	218	DA		np	np	np	np	np	np	np	np	np	np		np	np
ALDH3A2	224		SERT	np	np	np	np	np	np	np	np	np	np		np	np
ALDH3B1	221	DA		np	np	np	np	np	np	np	np	np	np		np	np
ALDH3B2	222	DA		np	np	np	np	np	np	np	np	np	np		np	np
ALDH7A1	501		SERT	np	np	np	np	np	np	np	np	np	np		np	np
ALDH9A1	223		SERT	np	np	np	np	np	np	np	np	np	np		np	np
ALOX12	239		SERT	np	np	np	np	np	np	np	np	np	np		np	np
ALOX12B	242		SERT	np	np	np	np	np	np	np	np	np	np		np	np
ALOX15B	247		SERT	np	np	np	np	np	np	np	np	np	np		np	np
ALOX5	240		SERT	np	np	np	np	np	np	np	np	np	np		np	np
AOC1	26		SERT	np	np	np	np	np	np	np	np	np	np		np	np
AOC2	314	DA		np	np	np	np	np	np	np	np	np	np		np	np
AOC3	8639	DA		np	np	np	np	np	np	np	np	np	np		np	np
AOX1	316	DA	SERT	np	np	np	np	np	np	np	np	np	np		np	np
APP	351		SERT	np	np	np	np	np	np	np	np	np	np		np	np
ARNTL	406	DA		np	np	np	np	np	np	np	np	np	np		np	np
ARRB2	409	DA		np	np	np	np	np	np	np	np	np	np		np	np
ATF2	1386	DA		np	np	np	np	np	np	np	np	np	np		np	np
ATF4	468	DA		np	np	np	np	np	np	np	np	np	np		np	np
ATF6B	1388	DA		np	np	np	np	np	np	np	np	np	np		np	np
ATP1A3	478	DA		np	np	np	np	np	np	np	np	np	np		np	np
BRAF	673		SERT	np	np	np	np	np	np	np	np	np	np		np	np
BTBD9	114781		SERT	np	np	np	np	np	np	np	np	np	np		np	np
CACNA1A	773	DA	SERT	np	np	np	np	np	np	np	np	np	np		np	np
CACNA1C	775	DA	SERT	np	np	np	np	np	np	np	np	np	np		np	np
CACNA1S	779		SERT	np	np	np	np	np	np	np	np	np	np		np	np
CALM1	801	DA		np	np	np	np	np	np	np	np	np	np		np	np
CALM2	805	DA		np	np	np	np	np	np	np	np	np	np		np	np
CALM3	808	DA		np	np	np	np	np	np	np	np	np	np		np	np
CALML3	810	DA		np	np	np	np	np	np	np	np	np	np		np	np
CALML4	91860	DA		np	np	np	np	np	np	np	np	np	np		np	np
CALML5	51806	DA		np	np	np	np	np	np	np	np	np	np		np	np
CALML6	163688	DA		np	np	np	np	np	np	np	np	np	np		np	np
CALY	50632	DA		np	np	np	np	np	np	np	np	np	np		np	np
CAMK2A	815	DA		np	np	np	np	np	np	np	np	np	np		np	np
CAMK2D	817	DA		np	np	np	np	np	np	np	np	np	np		np	np
CAMK2G	818	DA		np	np	np	np	np	np	np	np	np	np		np	np
CASP3	836		SERT	np	np	np	np	np	np	np	np	np	np		np	np
CAT	847		SERT	np	np	np	np	np	np	np	np	np	np		np	np
CAV2	858	DA		np	np	np	np	np	np	np	np	np	np		np	np
CDK5	1020	DA		np	np	np	np	np	np	np	np	np	np		np	np
CELSR3	1951	DA		np	np	np	np	np	np	np	np	np	np		np	np
CHRNA6	8973	DA		np	np	np	np	np	np	np	np	np	np		np	np
CHRNB2	1141	DA		np	np	np	np	np	np	np	np	np	np		np	np
CLIC6	54102	DA		np	np	np	np	np	np	np	np	np	np		np	np
CLOCK	9575	DA		np	np	np	np	np	np	np	np	np	np		np	np
CNR1	1268	DA		np	np	np	np	np	np	np	np	np	np		np	np
COMT	1312	DA*		np	np	np	np	np	np	np	np	np	np		np	np
CREB1	1385	DA		np	np	np	np	np	np	np	np	np	np		np	np
CREB3	10488	DA		np	np	np	np	np	np	np	np	np	np		np	np
CREB3L1	90993	DA		np	np	np	np	np	np	np	np	np	np		np	np
CREB3L2	64764	DA		np	np	np	np	np	np	np	np	np	np		np	np
CREB3L3	84699	DA		np	np	np	np	np	np	np	np	np	np		np	np
CREB3L4	148327	DA		np	np	np	np	np	np	np	np	np	np		np	np
CREB5	9586	DA		np	np	np	np	np	np	np	np	np	np		np	np
CRH	1392	DA	SERT	np	np	np	np	np	np	np	np	np	np		np	np
CRHBP	1393	DA		np	np	np	np	np	np	np	np	np	np		np	np
CYP1A1	1543		SERT	np	np	np	np	np	np	np	np	np	np		np	np
CYP1A2	1544		SERT	np	np	np	np	np	np	np	np	np	np		np	np
CYP1B1	1545		SERT	np	np	np	np	np	np	np	np	np	np		np	np
CYP2C18	1562		SERT	np	np	np	np	np	np	np	np	np	np		np	np
CYP2C19	1557		SERT	np	np	np	np	np	np	np	np	np	np		np	np
CYP2C8	1558		SERT	np	np	np	np	np	np	np	np	np	np		np	np
CYP2C9	1559		SERT	np	np	np	np	np	np	np	np	np	np		np	np
CYP2J2	1573		SERT	np	np	np	np	np	np	np	np	np	np		np	np
CYP4X1	260293		SERT	np	np	np	np	np	np	np	np	np	np		np	np
DAO	1610	DA		np	np	np	np	np	np	np	np	np	np		np	np
DBH	1621	DA*		np	np	np	np	np	np	np	np	np	np		np	np
DKK1	22943	DA		np	np	np	np	np	np	np	np	np	np		np	np
DLG4	1742	DA		np	np	np	np	np	np	np	np	np	np		np	np
DMRTA2	63950	DA		np	np	np	np	np	np	np	np	np	np		np	np
DNAJC14	85406	DA		np	np	np	np	np	np	np	np	np	np		np	np
DNM1	1759	DA		np	np	np	np	np	np	np	np	np	np		np	np
DNM2	1785	DA		np	np	np	np	np	np	np	np	np	np		np	np
DRD1	1812	DA*		np	np	0.2467	-5.57861	0.2954	-5.84645	0.5713	-5.67311	0.6516	-5.76058		np	np
DRD2	1813	DA*		np	np	np	np	np	np	np	np	np	np		np	np
DRD3	1814	DA*		np	np	np	np	np	np	np	np	np	np		np	np
DRD4	1815	DA*		np	np	np	np	np	np	np	np	np	np		np	np
DRD5	1816	DA*		np	np	np	np	np	np	np	np	np	np		np	np
DUSP1	1843		SERT	np	np	np	np	np	np	np	np	np	np		np	np
ECHS1	1892		SERT	np	np	np	np	np	np	np	np	np	np		np	np
EHHADH	1962		SERT	np	np	np	np	np	np	np	np	np	np		np	np
EN1	2019	DA		np	np	np	np	np	np	np	np	np	np		np	np
FAH	2184	DA		np	np	np	np	np	np	np	np	np	np		np	np
FCER1G	2207		SERT	np	np	np	np	np	np	np	np	np	np		np	np
FGF8	2253	DA		np	np	np	np	np	np	np	np	np	np		np	np
FLOT1	10211	DA		np	np	np	np	np	np	np	np	np	np		np	np
FOS	2353	DA		np	np	np	np	np	np	np	np	np	np		np	np
FOXA1	3169	DA		np	np	np	np	np	np	np	np	np	np		np	np
FOXA2	3170	DA		np	np	np	np	np	np	np	np	np	np		np	np
FZD1	8321	DA		np	np	np	np	np	np	np	np	np	np		np	np
FZD3	7976	DA		np	np	np	np	np	np	np	np	np	np		np	np
GABRB1	2560		SERT	np	np	np	np	np	np	np	np	np	np		np	np
GABRB2	2561		SERT	np	np	np	np	np	np	np	np	np	np		np	np
GABRB3	2562		SERT	np	np	np	np	np	np	np	np	np	np		np	np
GCH1	2643	DA		np	np	np	np	np	np	np	np	np	np		np	np
GDNF	2668	DA		np	np	np	np	np	np	np	np	np	np		np	np
GNA11	2767	DA		np	np	np	np	np	np	np	np	np	np		np	np
GNA14	9630	DA		np	np	np	np	np	np	np	np	np	np		np	np
GNA15	2769	DA		np	np	np	np	np	np	np	np	np	np		np	np
GNAI1	2770	DA	SERT	np	np	np	np	np	np	np	np	np	np		np	np
GNAI2	2771		SERT	np	np	np	np	np	np	np	np	np	np		np	np
GNAI3	2773	DA	SERT	np	np	np	np	np	np	np	np	np	np		np	np
GNAL	2774	DA		np	np	np	np	np	np	np	np	np	np		np	np
GNAO1	2775	DA	SERT	np	np	np	np	np	np	np	np	np	np		np	np
GNAQ	2776	DA	SERT	np	np	np	np	np	np	np	np	np	np		np	np
GNAS	2778	DA	SERT	np	np	np	np	np	np	np	np	np	np		np	np
GNB1	2782	DA	SERT	np	np	np	np	np	np	np	np	np	np		np	np
GNB2	2783		SERT	np	np	np	np	np	np	np	np	np	np		np	np
GNB5	10681	DA	SERT	np	np	np	np	np	np	np	np	np	np		np	np
GNG11	2791	DA	SERT	np	np	np	np	np	np	np	np	np	np		np	np
GNG12	55970		SERT	np	np	np	np	np	np	np	np	np	np		np	np
GNG13	51764		SERT	np	np	np	np	np	np	np	np	np	np		np	np
GNG2	54331	DA	SERT	np	np	np	np	np	np	np	np	np	np		np	np
GNG3	2785	DA	SERT	np	np	np	np	np	np	np	np	np	np		np	np
GNG5	2787	DA	SERT	np	np	np	np	np	np	np	np	np	np		np	np
GNG7	2788	DA	SERT	np	np	np	np	np	np	np	np	np	np		np	np
GNG8	94235	DA	SERT	np	np	np	np	np	np	np	np	np	np		np	np
GNGT1	2792	DA	SERT	np	np	np	np	np	np	np	np	np	np		np	np
GNGT2	2793	DA	SERT	np	np	np	np	np	np	np	np	np	np		np	np
GOT1	2805	DA		np	np	np	np	np	np	np	np	np	np		np	np
GOT2	2806	DA		np	np	np	np	np	np	np	np	np	np		np	np
GPR156	165829	DA		np	np	np	np	np	np	np	np	np	np		np	np
GPR21	2844	DA		np	np	np	np	np	np	np	np	np	np		np	np
GPR37	2861	DA		np	np	np	np	np	np	np	np	np	np		np	np
GPR52	9293	DA		np	np	np	np	np	np	np	np	np	np		np	np
GPR83	10888	DA		np	np	np	np	np	np	np	np	np	np		np	np
GRIA1	2890	DA		np	np	np	np	np	np	np	np	np	np		np	np
GRIA2	2891	DA		np	np	np	np	np	np	np	np	np	np		np	np
GRIA4	2893	DA		np	np	np	np	np	np	np	np	np	np		np	np
GRIN2A	2903	DA	SERT	np	np	np	np	np	np	np	np	np	np		np	np
GRIN2B	2904	DA		np	np	np	np	np	np	np	np	np	np		np	np
GSK3A	2931	DA		np	np	np	np	np	np	np	np	np	np		np	np
GSK3B	2932	DA		np	np	np	np	np	np	np	np	np	np		np	np
HADH	3033		SERT	np	np	np	np	np	np	np	np	np	np		np	np
HADHA	3030		SERT	np	np	np	np	np	np	np	np	np	np		np	np
HCN3	57657	DA		np	np	np	np	np	np	np	np	np	np		np	np
HDAC2	3066	DA		np	np	np	np	np	np	np	np	np	np		np	np
HGD	3081	DA		np	np	np	np	np	np	np	np	np	np		np	np
HIF1A	3091	DA		np	np	np	np	np	np	np	np	np	np		np	np
HMP19	51617	DA		np	np	np	np	np	np	np	np	np	np		np	np
HPD	3242	DA		np	np	np	np	np	np	np	np	np	np		np	np
HRH3	11255		SERT	np	np	np	np	np	np	np	np	np	np		np	np
HTR1A	3350	DA	SERT*	np	np	np	np	np	np	np	np	np	np		np	np
HTR1B	3351	DA	SERT*	np	np	np	np	np	np	np	np	np	np		np	np
HTR1F	3355		SERT*	np	np	np	np	np	np	np	np	np	np		np	np
HTR2A	3356	DA	SERT*	np	np	np	np	np	np	np	np	np	np		np	np
HTR2B	3357		SERT*	np	np	np	np	np	np	np	np	np	np		np	np
HTR3A	3359		SERT*	np	np	np	np	np	np	np	np	np	np		np	np
HTR3B	9177		SERT*	np	np	np	np	np	np	np	np	np	np		np	np
HTR3C	170572		SERT*	np	np	np	np	np	np	np	np	np	np		np	np
HTR3D	200909		SERT*	np	np	np	np	np	np	np	np	np	np		np	np
HTR3E	285242		SERT*	np	np	np	np	np	np	np	np	np	np		np	np
HTR4	3360		SERT*	np	np	np	np	np	np	np	np	np	np		np	np
HTR5A	3361		SERT*	np	np	np	np	np	np	np	np	np	np		np	np
HTR6	3362		SERT*	np	np	np	np	np	np	np	np	np	np		np	np
HTR7	3363	DA	SERT*	np	np	np	np	np	np	np	np	np	np		np	np
ID1	3397	DA		np	np	np	np	np	np	np	np	np	np		np	np
IDO1	3620		SERT	np	np	np	np	np	np	np	np	np	np		np	np
IDO2	169355		SERT	np	np	np	np	np	np	np	np	np	np		np	np
IL4I1	259307		SERT	np	np	np	np	np	np	np	np	np	np		np	np
INMT	11185		SERT	np	np	np	np	np	np	np	np	np	np		np	np
ITPR1	3708	DA	SERT	np	np	np	np	np	np	np	np	np	np		np	np
ITPR2	3709	DA	SERT	np	np	np	np	np	np	np	np	np	np		np	np
JMJD7-PLA2G4B	8681		SERT	np	np	np	np	np	np	np	np	np	np		np	np
KCNA2	3737	DA		np	np	np	np	np	np	np	np	np	np		np	np
KCND2	3751		SERT	np	np	np	np	np	np	np	np	np	np		np	np
KCNJ3	3760	DA	SERT	np	np	np	np	np	np	np	np	np	np		np	np
KCNJ5	3762	DA	SERT	np	np	np	np	np	np	np	np	np	np		np	np
KCNJ9	3765	DA	SERT	np	np	np	np	np	np	np	np	np	np		np	np
KCNN2	3781		SERT	np	np	np	np	np	np	np	np	np	np		np	np
KIF5A	3798	DA		np	np	np	np	np	np	np	np	np	np		np	np
KIF5B	3799	DA		np	np	np	np	np	np	np	np	np	np		np	np
KLF16	83855	DA		np	np	np	np	np	np	np	np	np	np		np	np
KMO	8564		SERT	np	np	np	np	np	np	np	np	np	np		np	np
KRAS	3845		SERT	np	np	np	np	np	np	np	np	np	np		np	np
KYAT1	883		SERT	np	np	np	np	np	np	np	np	np	np		np	np
KYAT3	56267		SERT	np	np	np	np	np	np	np	np	np	np		np	np
KYNU	8942		SERT	np	np	np	np	np	np	np	np	np	np		np	np
LILRB1	10859		SERT	np	np	np	np	np	np	np	np	np	np		np	np
LMX1A	4009	DA		np	np	np	np	np	np	np	np	np	np		np	np
LMX1B	4010	DA		np	np	np	np	np	np	np	np	np	np		np	np
LRP6	4040	DA		np	np	np	np	np	np	np	np	np	np		np	np
MAP2K1	5604		SERT	np	np	np	np	np	np	np	np	np	np		np	np
MAPK1	5594		SERT	np	np	np	np	np	np	np	np	np	np		np	np
MAPK11	5600	DA		np	np	np	np	np	np	np	np	np	np		np	np
MAPK14	1432	DA		np	np	np	np	np	np	np	np	np	np		np	np
MAPK3	5595		SERT	np	np	np	np	np	np	np	np	np	np		np	np
MAPK8	5599	DA		np	np	np	np	np	np	np	np	np	np		np	np
MIF	4282	DA		np	np	np	np	np	np	np	np	np	np		np	np
NOS1	4842		SERT	np	np	np	np	np	np	np	np	np	np		np	np
NPR1	4881	DA		np	np	np	np	np	np	np	np	np	np		np	np
NR4A2	4929	DA		np	np	np	np	np	np	np	np	np	np		np	np
NSG1	27065	DA		np	np	np	np	np	np	np	np	np	np		np	np
OGDHL	55753		SERT	np	np	np	np	np	np	np	np	np	np		np	np
OPRK1	4986	DA		np	np	np	np	np	np	np	np	np	np		np	np
OPRM1	4988	DA		np	np	np	np	np	np	np	np	np	np		np	np
OR10H1	26539		SERT	np	np	np	np	np	np	np	np	np	np		np	np
OR10H2	26538		SERT	np	np	np	np	np	np	np	np	np	np		np	np
OR10H3	26532		SERT	np	np	np	np	np	np	np	np	np	np		np	np
OR10H4	126541		SERT	np	np	np	np	np	np	np	np	np	np		np	np
OR10H5	284433		SERT	np	np	np	np	np	np	np	np	np	np		np	np
OR10J5	127385		SERT	np	np	np	np	np	np	np	np	np	np		np	np
OR11H4	390442		SERT	np	np	np	np	np	np	np	np	np	np		np	np
OR5T2	219464		SERT	np	np	np	np	np	np	np	np	np	np		np	np
OR5T3	390154		SERT	np	np	np	np	np	np	np	np	np	np		np	np
OR6T1	219874		SERT	np	np	np	np	np	np	np	np	np	np		np	np
OTX2	5015	DA		np	np	np	np	np	np	np	np	np	np		np	np
P2RX1	5023		SERT	np	np	np	np	np	np	np	np	np	np		np	np
PALM	5064	DA		np	np	np	np	np	np	np	np	np	np		np	np
PARK2	5071	DA		np	np	np	np	np	np	np	np	np	np		np	np
PARK7	11315	DA		np	np	np	np	np	np	np	np	np	np		np	np
PCP4	5121	DA		np	np	np	np	np	np	np	np	np	np		np	np
PDE1B	5153	DA	SERT	np	np	np	np	np	np	np	np	np	np		np	np
PHOX2A	401	DA		np	np	np	np	np	np	np	np	np	np		np	np
PHOX2B	8929	DA		np	np	np	np	np	np	np	np	np	np		np	np
PINK1	65018	DA		np	np	np	np	np	np	np	np	np	np		np	np
PITX3	5309	DA		np	np	np	np	np	np	np	np	np	np		np	np
PLA2G4A	5321		SERT	np	np	np	np	np	np	np	np	np	np		np	np
PLA2G4F	255189		SERT	np	np	np	np	np	np	np	np	np	np		np	np
PLCB1	23236	DA	SERT	np	np	np	np	np	np	np	np	np	np		np	np
PLCB2	5330	DA	SERT	np	np	np	np	np	np	np	np	np	np		np	np
PLCB3	5331	DA	SERT	np	np	np	np	np	np	np	np	np	np		np	np
PLCB4	5332	DA	SERT	np	np	np	np	np	np	np	np	np	np		np	np
PNMT	5409	DA		np	np	np	np	np	np	np	np	np	np		np	np
PPP1CA	5499	DA		np	np	np	np	np	np	np	np	np	np		np	np
PPP1R1B	84152	DA		np	np	np	np	np	np	np	np	np	np		np	np
PPP2CA	5515	DA		np	np	np	np	np	np	np	np	np	np		np	np
PPP2CB	5516	DA		np	np	np	np	np	np	np	np	np	np		np	np
PPP2R1A	5518	DA		np	np	np	np	np	np	np	np	np	np		np	np
PPP2R2A	5520	DA		np	np	np	np	np	np	np	np	np	np		np	np
PPP2R2B	5521	DA		np	np	np	np	np	np	np	np	np	np		np	np
PPP2R2C	5522	DA		np	np	np	np	np	np	np	np	np	np		np	np
PPP2R2D	55844	DA		np	np	np	np	np	np	np	np	np	np		np	np
PPP2R3A	5523	DA		np	np	np	np	np	np	np	np	np	np		np	np
PPP2R5A	5525	DA		np	np	np	np	np	np	np	np	np	np		np	np
PPP2R5B	5526	DA		np	np	np	np	np	np	np	np	np	np		np	np
PPP2R5C	5527	DA		np	np	np	np	np	np	np	np	np	np		np	np
PPP2R5D	5528	DA		np	np	np	np	np	np	np	np	np	np		np	np
PPP2R5E	5529	DA		np	np	np	np	np	np	np	np	np	np		np	np
PPP3CA	5530	DA		np	np	np	np	np	np	np	np	np	np		np	np
PPP3CB	5532	DA		np	np	np	np	np	np	np	np	np	np		np	np
PRKACA	5566	DA	SERT	np	np	np	np	np	np	np	np	np	np		np	np
PRKACB	5567	DA	SERT	np	np	np	np	np	np	np	np	np	np		np	np
PRKACG	5568	DA	SERT	np	np	np	np	np	np	np	np	np	np		np	np
PRKCA	5578	DA	SERT	np	np	np	np	np	np	np	np	np	np		np	np
PRKCB	5579	DA	SERT	np	np	np	np	np	np	np	np	np	np		np	np
PRKCG	5582	DA	SERT	np	np	np	np	np	np	np	np	np	np		np	np
PRMT5	10419	DA		np	np	np	np	np	np	np	np	np	np		np	np
PTGS1	5742		SERT	np	np	np	np	np	np	np	np	np	np		np	np
PTGS2	5743	DA	SERT	np	np	np	np	np	np	np	np	np	np		np	np
PTPN11	5781	DA		np	np	np	np	np	np	np	np	np	np		np	np
RAB3B	5865	DA		np	np	np	np	np	np	np	np	np	np		np	np
RAC1	5879	DA		np	np	np	np	np	np	np	np	np	np		np	np
RAF1	5894		SERT	np	np	np	np	np	np	np	np	np	np		np	np
RASD2	23551	DA		np	np	np	np	np	np	np	np	np	np		np	np
RGS8	85397	DA		np	np	np	np	np	np	np	np	np	np		np	np
RNF180	285671		SERT	np	np	np	np	np	np	np	np	np	np		np	np
RSPO2	340419	DA		np	np	np	np	np	np	np	np	np	np		np	np
RYK	6259	DA		np	np	np	np	np	np	np	np	np	np		np	np
SFRP1	6422	DA		np	np	np	np	np	np	np	np	np	np		np	np
SFRP2	6423	DA		np	np	np	np	np	np	np	np	np	np		np	np
SHH	6469	DA		np	np	np	np	np	np	np	np	np	np		np	np
SIN3A	25942	DA		np	np	np	np	np	np	np	np	np	np		np	np
SLC18A1	6570	DA	SERT	np	np	np	np	np	np	np	np	np	np		np	np
SLC22A1	6580	DA		np	np	np	np	np	np	np	np	np	np		np	np
SLC22A2	6582	DA		np	np	np	np	np	np	np	np	np	np		np	np
SLC6A2	6530	DA		np	np	np	np	np	np	np	np	np	np		np	np
SLC6A3	6531	DA*		np	np	np	np	np	np	np	np	np	np		np	np
SLC6A4	6532	DA	SERT*	np	np	np	np	np	np	np	np	np	np		np	np
SLC9A3R1	9368	DA		np	np	np	np	np	np	np	np	np	np		np	np
SNCA	6622	DA	SERT	np	np	np	np	np	np	np	np	np	np		np	np
SNCAIP	9627	DA		np	np	np	np	np	np	np	np	np	np		np	np
SNCB	6620	DA		np	np	np	np	np	np	np	np	np	np		np	np
SNCG	6623	DA		np	np	np	np	np	np	np	np	np	np		np	np
SRD5A1	6715		SERT	np	np	np	np	np	np	np	np	np	np		np	np
SYK	6850		SERT	np	np	np	np	np	np	np	np	np	np		np	np
TACR3	6870	DA		np	np	np	np	np	np	np	np	np	np		np	np
TAT	6898	DA		np	np	np	np	np	np	np	np	np	np		np	np
TDO2	6999		SERT	np	np	np	np	np	np	np	np	np	np		np	np
TGFB2	7042	DA		np	np	np	np	np	np	np	np	np	np		np	np
TH	7054	DA*		np	np	np	np	np	np	np	np	np	np		np	np
TIAM1	7074	DA		np	np	np	np	np	np	np	np	np	np		np	np
TOR1A	1861	DA		np	np	np	np	np	np	np	np	np	np		np	np
TPH2	121278		SERT*	np	np	np	np	np	np	np	np	np	np		np	np
TPO	7173	DA		np	np	np	np	np	np	np	np	np	np		np	np
TRPC1	7220		SERT	np	np	np	np	np	np	np	np	np	np		np	np
TYR	7299	DA		np	np	np	np	np	np	np	np	np	np		np	np
TYRP1	7306	DA		np	np	np	np	np	np	np	np	np	np		np	np
VANGL2	57216	DA		np	np	np	np	np	np	np	np	np	np		np	np
VEGFA	7422	DA		np	np	np	np	np	np	np	np	np	np		np	np
WNT1	7471	DA		np	np	np	np	np	np	np	np	np	np		np	np
WNT3A	89780	DA		np	np	np	np	np	np	np	np	np	np		np	np
WNT5A	7474	DA		np	np	np	np	np	np	np	np	np	np		np	np
ZACN	353174		SERT	np	np	np	np	np	np	np	np	np	np		np	np
OR10J6P	401973		SERT	np	np	np	np	np	np	np	np	np	np		np	np
KIF5C	3800	DA		np	np	np	np	np	np	np	np	np	np		np	np
OR11H7	390441		SERT	np	np	np	np	np	np	np	np	np	np		np	np
Highlighted in green, nominally significant results. DA: dopaminergic gene set; SERT: serotonergic gene set. * genes present in the DA or SERT core gene set. ADHD: Attention-Deficit/Hyperactivity Disorder; ASD: Autism Spectrum Disorder; BIP: Bipolar Disorder; MD: Major Depression; SCZ: Schizophrenia; CD-MA: Cross-Disorder meta-analysis; np: not present.

## Sheet: Table S7 - Cerebellar hemispher
Supplementary Table S7. MetaXcan prediction of gene expression effects on the studied disorders for cerebellar hemisphere
				ADHD		ASD		BiP		MD		SCZ			CD-MA
Gene symbol	entrezID	Gene sets		p-val	Z-score	p-val	Z-score	p-val	Z-score	p-val	Z-score	p-val	Z-score		p-val	Z-score
ABL1	25	DA		0.757253	0.30909	0.595637	0.530685	0.872703	0.160227	0.935795	0.0805565	0.640721	0.466691		0.849117	-0.190246
ACAT1	38		SERT	0.85648	-0.180857	0.805687	0.245993	0.640669	-0.466764	0.972681	-0.0342466	0.770002	0.292372		0.782916	0.275521
ADCY6	112	DA		0.449362	0.75648	0.262615	1.12023	0.356737	0.9216	0.297724	1.04133	0.120179	1.55402		0.557739	0.586202
ADH5	128	DA		0.46222	0.735196	0.892808	-0.134752	0.984855	-0.0189824	0.804939	-0.246961	0.937482	-0.0784356		0.894093	-0.133127
AKT1	207	DA		0.235104	-1.18731	0.68359	-0.407569	0.0529857	1.93504	0.443874	0.765668	0.0853577	1.72041		0.0954573	1.66729
ALDH3A2	224		SERT	0.914052	-0.107929	0.678237	0.414871	0.962285	-0.0472865	0.782136	-0.276536	0.894692	-0.13237		0.832082	0.212032
ALDH7A1	501		SERT	0.544359	0.606235	0.583941	0.547637	0.515039	0.651011	0.461094	0.737047	0.289055	1.0602		0.581485	0.551216
ALDH9A1	223		SERT	0.889997	-0.138308	0.632368	0.478396	0.368996	-0.898356	0.817964	-0.230165	0.927004	-0.0916153		0.303451	-1.02906
ALOX15	246		SERT	0.661011	0.438518	0.565895	0.574107	0.933242	0.0837663	0.476599	0.711783	0.301983	1.03219		0.402305	0.837512
ALOX5	240		SERT	0.102594	-1.63241	0.735012	-0.338467	0.480423	-0.705623	0.835981	-0.207037	0.987196	-0.0160487		0.708199	-0.374276
CACNA1B	774	DA	SERT	0.749725	0.319002	0.480852	0.704933	0.00488852	2.81429	0.206635	1.26287	0.00937802	2.59796		0.01173	2.52017
CACNA1C	775	DA	SERT	0.379322	0.879146	0.991118	-0.0111325	0.194343	-1.29784	0.927972	0.090397	0.17723	-1.34933		0.0750008	-1.78046
CACNA1D	776	DA	SERT	0.0260673	-2.22521	0.957998	-0.0526664	0.407161	-0.8289	0.496772	-0.679577	0.842029	-0.199299		0.437481	-0.776454
CAT	847		SERT	0.649129	-0.454973	0.642767	0.463833	0.280405	1.07941	0.677064	0.416473	0.328791	0.976553		0.289247	1.05978
CHRNA4	1137	DA		0.254075	1.14051	0.925815	-0.0931117	0.949923	0.0628029	0.614434	0.503755	0.430103	0.789016		0.18573	1.32332
CHRNA6	8973	DA		0.0260664	2.22522	0.324578	0.985094	0.480226	0.705939	0.435636	0.779584	0.767296	0.295913		0.306948	-1.02165
CHRNB2	1141	DA		0.00500704	2.80658	0.345856	0.942658	0.65385	0.44842	0.381942	0.874324	0.690701	0.397904		0.442853	0.767384
CLIC6	54102	DA		0.238799	1.17799	0.240173	1.17456	0.489864	0.690525	0.520541	0.642512	0.29631	1.04438		0.61359	0.504955
CNTNAP4	85445	DA		0.0401896	2.05179	0.984973	-0.0188346	0.898851	-0.127113	0.976593	0.0293404	0.922922	-0.0967537		0.755934	0.310825
CYP1A1	1543		SERT	0.933448	-0.0835078	0.923583	0.0959218	0.800927	0.252148	0.742692	0.32829	0.924668	0.0945552		0.809374	0.241233
CYP2D6	1565		SERT	0.582192	-0.550186	0.985057	-0.0187296	0.904895	-0.11948	0.951988	-0.0602108	0.473748	-0.716394		0.766847	-0.296502
DCT	1638	DA		0.573404	0.563045	0.937173	-0.0788231	0.81365	0.235721	0.843784	0.197055	0.88506	-0.144558		0.975746	-0.0304027
FAH	2184	DA		0.176314	-1.35219	0.998427	0.00197096	0.578439	-0.555666	0.77761	-0.282435	0.348753	-0.937011		0.318263	-0.998033
FAHD1	81889	DA		0.819232	-0.228533	0.916288	-0.105111	0.780662	-0.278456	0.723136	-0.35427	0.914494	0.107372		0.851899	-0.186696
FLOT1	10211	DA		0.750619	0.317824	0.771795	-0.290027	0.107621	-1.60898	0.0501574	-1.95862	0.026925	-2.2126		0.257818	-1.13156
GCDH	2639		SERT	0.559559	0.583497	0.833768	-0.209872	0.846176	-0.194	0.696837	-0.389594	0.947174	-0.0662561		0.698815	0.386921
GCH1	2643	DA		0.45493	-0.747221	0.8678	-0.166454	0.393605	-0.853099	0.618826	-0.497515	0.949964	-0.0627517		0.7202	-0.358192
GDNF	2668	DA		0.33816	-0.957806	0.712887	0.367982	0.658965	-0.441343	0.842888	0.198201	0.525696	-0.63459		0.997379	-0.00328508
GNA15	2769	DA		0.26777	-1.10821	0.772485	-0.289125	0.809623	-0.240912	0.781437	-0.277447	0.814149	-0.235077		0.915981	0.105498
GNAQ	2776	DA	SERT	0.36262	0.910385	0.898663	0.127351	0.921382	0.0986934	0.929631	-0.088309	0.553884	-0.59195		0.996989	0.00377371
GNB3	2784	DA	SERT	0.129848	1.5147	0.609714	0.510481	0.332571	0.968948	0.819558	0.228114	0.317708	0.999179		0.756502	0.310077
GNG10	2790		SERT	0.157913	-1.41213	0.6454	0.460162	0.419153	0.807892	0.0619887	1.86638	0.70288	0.381436		0.711479	0.369871
GNG2	54331	DA	SERT	0.508333	-0.661436	0.816084	-0.232584	0.928792	0.0893646	0.913599	-0.1085	0.927451	-0.0910521		0.825397	-0.220609
GPR83	10888	DA		0.0553453	1.91616	0.849396	0.18989	0.950239	0.0624068	0.877602	0.15401	0.939183	0.0762964		0.897866	0.128358
GRIA1	2890	DA		0.665634	0.432148	0.93846	-0.077206	0.886031	-0.143328	0.904238	-0.12031	0.183672	-1.32953		0.235465	-1.1864
GRIA2	2891	DA		0.559691	-0.583301	0.468623	0.724721	0.824398	-0.221891	0.297752	1.04127	0.880892	0.149839		0.272427	1.09749
GSTZ1	2954	DA		0.00826516	-2.64104	0.569993	0.568062	0.915308	-0.106345	0.619896	0.495998	0.701351	0.383497		0.881054	-0.149633
HTR5A	3361		SERT*	0.202648	1.27404	0.905001	-0.119347	0.799217	0.254361	0.83134	0.212983	0.622251	0.492663		0.63992	0.46781
ITPR2	3709	DA	SERT	0.0532058	1.93325	0.354118	-0.92663	0.94077	0.0743027	0.261575	-1.12268	0.645792	-0.459616		0.820895	-0.226394
KCNJ3	3760	DA	SERT	0.216278	1.23649	0.4177	-0.810419	0.784636	-0.273282	0.911003	0.111774	0.678773	-0.414139		0.682948	-0.408444
KCNJ6	3763	DA	SERT	0.558916	-0.584452	0.75064	-0.317796	0.828724	-0.216339	0.971961	-0.0351494	0.598426	-0.526665		0.977691	-0.0279638
KIF5B	3799	DA		0.759245	-0.306473	0.599886	0.524565	0.670399	0.4256	0.594192	0.532771	0.0579723	1.89591		0.144371	1.45971
LILRB1	10859		SERT	0.0888171	-1.70167	0.395309	-0.85003	0.918322	0.102547	0.646473	0.458668	0.94045	-0.074704		0.957902	0.0527863
MAPK12	6300	DA		0.619065	0.497176	0.749206	0.319687	0.890648	0.137484	0.921666	0.098335	0.318567	0.997406		0.21521	1.23937
MAPK13	5603	DA		0.0836184	1.73007	0.873242	0.159542	0.927166	-0.0914105	0.965198	-0.0436318	0.875253	-0.15699		0.916124	0.105317
MAPK8	5599	DA		0.46614	-0.728773	0.26692	-1.11018	0.57959	-0.553984	0.986224	-0.0172667	0.328053	-0.978042		0.921872	-0.0980764
NR4A2	4929	DA		0.190234	1.30989	0.665227	0.432708	0.689351	0.399735	0.58963	0.539373	0.370983	0.894634		0.892199	0.135523
OGDHL	55753		SERT	0.378512	-0.880641	0.795244	0.259506	0.467897	0.725906	0.728905	0.346583	0.754919	0.31216		0.73981	-0.332105
OPRK1	4986	DA		0.841368	0.200144	0.423873	0.799721	0.256559	1.13456	0.660363	0.439412	0.371922	0.89288		0.272461	1.09741
OPRM1	4988	DA		0.232667	-1.19352	0.73239	-0.341948	0.512172	-0.655459	0.927788	-0.0906277	0.536107	-0.61871		0.957682	0.0530624
PLA2G4B	100137049		SERT	0.369059	-0.898237	0.401599	-0.838769	0.230145	-1.19999	0.415637	-0.814014	0.345977	-0.942421		0.173699	-1.36041
PLA2G4C	8605		SERT	0.850567	-0.188395	0.712139	0.368984	0.503899	0.668367	0.860206	-0.176112	0.151799	1.43321		0.571561	0.565754
PNMT	5409	DA		0.107283	-1.61053	0.866064	0.168659	0.48469	0.69878	0.7178	0.361401	0.129627	1.51557		0.122487	1.54442
PPP2R2D	55844	DA		0.724734	0.352139	0.929733	0.0881807	0.963639	-0.0455879	0.8004	-0.252829	0.811613	-0.238346		0.9554	-0.0559264
PPP3CC	5533	DA		0.568644	-0.570049	0.95409	-0.0575712	0.972974	-0.0338789	0.969385	-0.0383799	0.502369	-0.670767		0.287305	-1.06405
PRKCB	5579	DA	SERT	0.0864635	1.71436	0.516862	0.64819	0.799697	0.253739	0.908083	0.115457	0.933688	-0.0832059		0.774381	0.286649
PTGS2	5743	DA	SERT	0.219004	1.22918	0.90959	0.113556	0.909436	0.113751	0.632712	0.477914	0.529818	0.628284		0.859203	0.177389
RAPGEF3	10411		SERT	0.723068	0.354361	0.381439	0.875248	0.212961	1.24546	0.85281	0.185535	0.804817	-0.247118		0.61646	0.500874
RNF180	285671		SERT	0.275791	1.08982	0.839388	-0.202677	0.847313	-0.192548	0.918539	0.102274	0.513881	-0.652806		0.606892	-0.514514
SLC18A2	6571	DA	SERT	0.0626837	-1.86143	0.970365	0.0371507	0.847231	0.192653	0.757637	-0.308585	0.725236	-0.35147		0.990258	-0.0122106
SLC9A3R1	9368	DA		0.82583	-0.220053	0.561025	0.58132	0.414881	0.815334	0.307461	1.02056	0.38093	0.876184		1	0
SRD5A1	6715		SERT	0.8434	0.197546	0.9982	0.00225597	0.1001	1.64437	0.7388	0.333443	0.000157	3.77973		0.00714226	2.69014
TIAM1	7074	DA		0.923741	0.0957221	0.934444	0.0822543	0.608356	-0.512422	0.681518	-0.410393	0.850653	-0.188285		0.96443	0.0445955
TOR1A	1861	DA		0.850692	-0.188235	0.715108	0.365005	0.813046	0.236498	0.981979	-0.0225873	0.7727	0.288845		0.882408	0.147918
TRPC1	7220		SERT	0.629743	-0.482088	0.635557	-0.47392	0.753094	0.314562	0.515419	-0.650424	0.574147	-0.561955		0.927902	-0.0904851
VANGL2	57216	DA		0.311006	-1.01311	0.901586	-0.123658	0.878052	-0.15344	0.575507	-0.559959	0.898832	-0.127137		0.993445	0.00821501
WNT5A	7474	DA		0.355099	0.924745	0.946589	0.0669912	0.943997	-0.0702473	0.773105	0.288316	0.912695	-0.10964		0.866852	0.167659
ZACN	353174		SERT	0.924439	0.0948442	0.919284	0.101336	0.531342	0.625958	0.952947	-0.0590068	0.317355	0.999909		0.907319	0.116421
AADAT	51166		SERT	np	np	np	np	np	np	np	np	np	np		np	np
AANAT	15		SERT	np	np	np	np	np	np	np	np	np	np		np	np
ABAT	18	DA		np	np	np	np	np	np	np	np	np	np		np	np
ACAT2	39		SERT	np	np	np	np	np	np	np	np	np	np		np	np
ACMSD	130013		SERT	np	np	np	np	np	np	np	np	np	np		np	np
ADCY5	111	DA	SERT	np	np	np	np	np	np	np	np	np	np		np	np
ADH1A	124	DA		np	np	np	np	np	np	np	np	np	np		np	np
ADH1B	125	DA		np	np	np	np	np	np	np	np	np	np		np	np
ADH1C	126	DA		np	np	np	np	np	np	np	np	np	np		np	np
ADH4	127	DA		np	np	np	np	np	np	np	np	np	np		np	np
ADH6	130	DA		np	np	np	np	np	np	np	np	np	np		np	np
ADH7	131	DA		np	np	np	np	np	np	np	np	np	np		np	np
AFMID	125061		SERT	np	np	np	np	np	np	np	np	np	np		np	np
AKT2	208	DA		np	np	np	np	np	np	np	np	np	np		np	np
AKT3	10000	DA		np	np	np	np	np	np	np	np	np	np		np	np
ALDH1A3	220	DA		np	np	np	np	np	np	np	np	np	np		np	np
ALDH1B1	219		SERT	np	np	np	np	np	np	np	np	np	np		np	np
ALDH2	217		SERT	np	np	np	np	np	np	np	np	np	np		np	np
ALDH3A1	218	DA		np	np	np	np	np	np	np	np	np	np		np	np
ALDH3B1	221	DA		np	np	np	np	np	np	np	np	np	np		np	np
ALDH3B2	222	DA		np	np	np	np	np	np	np	np	np	np		np	np
ALOX12	239		SERT	np	np	np	np	np	np	np	np	np	np		np	np
ALOX12B	242		SERT	np	np	np	np	np	np	np	np	np	np		np	np
ALOX15B	247		SERT	np	np	np	np	np	np	np	np	np	np		np	np
AOC1	26		SERT	np	np	np	np	np	np	np	np	np	np		np	np
AOC2	314	DA		np	np	np	np	np	np	np	np	np	np		np	np
AOC3	8639	DA		np	np	np	np	np	np	np	np	np	np		np	np
AOX1	316	DA	SERT	np	np	np	np	np	np	np	np	np	np		np	np
APP	351		SERT	np	np	np	np	np	np	np	np	np	np		np	np
ARNTL	406	DA		np	np	np	np	np	np	np	np	np	np		np	np
ARRB2	409	DA		np	np	np	np	np	np	np	np	np	np		np	np
ATF2	1386	DA		np	np	np	np	np	np	np	np	np	np		np	np
ATF4	468	DA		np	np	np	np	np	np	np	np	np	np		np	np
ATF6B	1388	DA		np	np	np	np	np	np	np	np	np	np		np	np
ATP1A3	478	DA		np	np	np	np	np	np	np	np	np	np		np	np
BRAF	673		SERT	np	np	np	np	np	np	np	np	np	np		np	np
BTBD9	114781		SERT	np	np	np	np	np	np	np	np	np	np		np	np
CACNA1A	773	DA	SERT	np	np	np	np	np	np	np	np	np	np		np	np
CACNA1S	779		SERT	np	np	np	np	np	np	np	np	np	np		np	np
CALM1	801	DA		np	np	np	np	np	np	np	np	np	np		np	np
CALM2	805	DA		np	np	np	np	np	np	np	np	np	np		np	np
CALM3	808	DA		np	np	np	np	np	np	np	np	np	np		np	np
CALML3	810	DA		np	np	np	np	np	np	np	np	np	np		np	np
CALML4	91860	DA		np	np	np	np	np	np	np	np	np	np		np	np
CALML5	51806	DA		np	np	np	np	np	np	np	np	np	np		np	np
CALML6	163688	DA		np	np	np	np	np	np	np	np	np	np		np	np
CALY	50632	DA		np	np	np	np	np	np	np	np	np	np		np	np
CAMK2A	815	DA		np	np	np	np	np	np	np	np	np	np		np	np
CAMK2B	816	DA		np	np	np	np	np	np	np	np	np	np		np	np
CAMK2D	817	DA		np	np	np	np	np	np	np	np	np	np		np	np
CAMK2G	818	DA		np	np	np	np	np	np	np	np	np	np		np	np
CASP3	836		SERT	np	np	np	np	np	np	np	np	np	np		np	np
CAV2	858	DA		np	np	np	np	np	np	np	np	np	np		np	np
CDK5	1020	DA		np	np	np	np	np	np	np	np	np	np		np	np
CELSR3	1951	DA		np	np	np	np	np	np	np	np	np	np		np	np
CHRM5	1133	DA		np	np	np	np	np	np	np	np	np	np		np	np
CHRNA3	1136		SERT	np	np	np	np	np	np	np	np	np	np		np	np
CLOCK	9575	DA		np	np	np	np	np	np	np	np	np	np		np	np
CNR1	1268	DA		np	np	np	np	np	np	np	np	np	np		np	np
COMT	1312	DA*		np	np	np	np	np	np	np	np	np	np		np	np
CREB1	1385	DA		np	np	np	np	np	np	np	np	np	np		np	np
CREB3	10488	DA		np	np	np	np	np	np	np	np	np	np		np	np
CREB3L1	90993	DA		np	np	np	np	np	np	np	np	np	np		np	np
CREB3L2	64764	DA		np	np	np	np	np	np	np	np	np	np		np	np
CREB3L3	84699	DA		np	np	np	np	np	np	np	np	np	np		np	np
CREB3L4	148327	DA		np	np	np	np	np	np	np	np	np	np		np	np
CREB5	9586	DA		np	np	np	np	np	np	np	np	np	np		np	np
CRH	1392	DA	SERT	np	np	np	np	np	np	np	np	np	np		np	np
CRHBP	1393	DA		np	np	np	np	np	np	np	np	np	np		np	np
CSNK1E	1454	DA		np	np	np	np	np	np	np	np	np	np		np	np
CTNNB1	1499	DA		np	np	np	np	np	np	np	np	np	np		np	np
CXCL12	6387	DA		np	np	np	np	np	np	np	np	np	np		np	np
CYP1A2	1544		SERT	np	np	np	np	np	np	np	np	np	np		np	np
CYP1B1	1545		SERT	np	np	np	np	np	np	np	np	np	np		np	np
CYP2C18	1562		SERT	np	np	np	np	np	np	np	np	np	np		np	np
CYP2C19	1557		SERT	np	np	np	np	np	np	np	np	np	np		np	np
CYP2C8	1558		SERT	np	np	np	np	np	np	np	np	np	np		np	np
CYP2C9	1559		SERT	np	np	np	np	np	np	np	np	np	np		np	np
CYP2J2	1573		SERT	np	np	np	np	np	np	np	np	np	np		np	np
CYP4X1	260293		SERT	np	np	np	np	np	np	np	np	np	np		np	np
DAO	1610	DA		np	np	np	np	np	np	np	np	np	np		np	np
DBH	1621	DA*		np	np	np	np	np	np	np	np	np	np		np	np
DDC	1644	DA*	SERT*	np	np	np	np	np	np	np	np	np	np		np	np
DKK1	22943	DA		np	np	np	np	np	np	np	np	np	np		np	np
DLG4	1742	DA		np	np	np	np	np	np	np	np	np	np		np	np
DMRTA2	63950	DA		np	np	np	np	np	np	np	np	np	np		np	np
DNAJC14	85406	DA		np	np	np	np	np	np	np	np	np	np		np	np
DNM1	1759	DA		np	np	np	np	np	np	np	np	np	np		np	np
DNM2	1785	DA		np	np	np	np	np	np	np	np	np	np		np	np
DRD1	1812	DA*		np	np	np	np	np	np	np	np	np	np		np	np
DRD2	1813	DA*		np	np	np	np	np	np	np	np	np	np		np	np
DRD3	1814	DA*		np	np	np	np	np	np	np	np	np	np		np	np
DRD4	1815	DA*		np	np	np	np	np	np	np	np	np	np		np	np
DRD5	1816	DA*		np	np	np	np	np	np	np	np	np	np		np	np
DTNBP1	84062	DA		np	np	np	np	np	np	np	np	np	np		np	np
DUSP1	1843		SERT	np	np	np	np	np	np	np	np	np	np		np	np
ECHS1	1892		SERT	np	np	np	np	np	np	np	np	np	np		np	np
EHHADH	1962		SERT	np	np	np	np	np	np	np	np	np	np		np	np
EN1	2019	DA		np	np	np	np	np	np	np	np	np	np		np	np
FCER1G	2207		SERT	np	np	np	np	np	np	np	np	np	np		np	np
FGF8	2253	DA		np	np	np	np	np	np	np	np	np	np		np	np
FOS	2353	DA		np	np	np	np	np	np	np	np	np	np		np	np
FOXA1	3169	DA		np	np	np	np	np	np	np	np	np	np		np	np
FOXA2	3170	DA		np	np	np	np	np	np	np	np	np	np		np	np
FZD1	8321	DA		np	np	np	np	np	np	np	np	np	np		np	np
FZD3	7976	DA		np	np	np	np	np	np	np	np	np	np		np	np
GABBR1	2550	DA		np	np	np	np	np	np	np	np	np	np		np	np
GABRB1	2560		SERT	np	np	np	np	np	np	np	np	np	np		np	np
GABRB2	2561		SERT	np	np	np	np	np	np	np	np	np	np		np	np
GABRB3	2562		SERT	np	np	np	np	np	np	np	np	np	np		np	np
GNA11	2767	DA		np	np	np	np	np	np	np	np	np	np		np	np
GNA12	2768	DA		np	np	np	np	np	np	np	np	np	np		np	np
GNA13	10672	DA		np	np	np	np	np	np	np	np	np	np		np	np
GNA14	9630	DA		np	np	np	np	np	np	np	np	np	np		np	np
GNAI1	2770	DA	SERT	np	np	np	np	np	np	np	np	np	np		np	np
GNAI2	2771		SERT	np	np	np	np	np	np	np	np	np	np		np	np
GNAI3	2773	DA	SERT	np	np	np	np	np	np	np	np	np	np		np	np
GNAL	2774	DA		np	np	np	np	np	np	np	np	np	np		np	np
GNAO1	2775	DA	SERT	np	np	np	np	np	np	np	np	np	np		np	np
GNAS	2778	DA	SERT	np	np	np	np	np	np	np	np	np	np		np	np
GNB1	2782	DA	SERT	np	np	np	np	np	np	np	np	np	np		np	np
GNB2	2783		SERT	np	np	np	np	np	np	np	np	np	np		np	np
GNB4	59345	DA	SERT	np	np	np	np	np	np	np	np	np	np		np	np
GNB5	10681	DA	SERT	np	np	np	np	np	np	np	np	np	np		np	np
GNG11	2791	DA	SERT	np	np	np	np	np	np	np	np	np	np		np	np
GNG12	55970		SERT	np	np	np	np	np	np	np	np	np	np		np	np
GNG13	51764		SERT	np	np	np	np	np	np	np	np	np	np		np	np
GNG3	2785	DA	SERT	np	np	np	np	np	np	np	np	np	np		np	np
GNG4	2786	DA	SERT	np	np	np	np	np	np	np	np	np	np		np	np
GNG5	2787	DA	SERT	np	np	np	np	np	np	np	np	np	np		np	np
GNG7	2788	DA	SERT	np	np	np	np	np	np	np	np	np	np		np	np
GNG8	94235	DA	SERT	np	np	np	np	np	np	np	np	np	np		np	np
GNGT1	2792	DA	SERT	np	np	np	np	np	np	np	np	np	np		np	np
GNGT2	2793	DA	SERT	np	np	np	np	np	np	np	np	np	np		np	np
GOT1	2805	DA		np	np	np	np	np	np	np	np	np	np		np	np
GOT2	2806	DA		np	np	np	np	np	np	np	np	np	np		np	np
GPR156	165829	DA		np	np	np	np	np	np	np	np	np	np		np	np
GPR21	2844	DA		np	np	np	np	np	np	np	np	np	np		np	np
GPR35	2859	DA		np	np	np	np	np	np	np	np	np	np		np	np
GPR37	2861	DA		np	np	np	np	np	np	np	np	np	np		np	np
GPR52	9293	DA		np	np	np	np	np	np	np	np	np	np		np	np
GRIA4	2893	DA		np	np	np	np	np	np	np	np	np	np		np	np
GRIN2A	2903	DA	SERT	np	np	np	np	np	np	np	np	np	np		np	np
GRIN2B	2904	DA		np	np	np	np	np	np	np	np	np	np		np	np
GSK3A	2931	DA		np	np	np	np	np	np	np	np	np	np		np	np
GSK3B	2932	DA		np	np	np	np	np	np	np	np	np	np		np	np
HAAO	23498		SERT	np	np	np	np	np	np	np	np	np	np		np	np
HADH	3033		SERT	np	np	np	np	np	np	np	np	np	np		np	np
HADHA	3030		SERT	np	np	np	np	np	np	np	np	np	np		np	np
HCN3	57657	DA		np	np	np	np	np	np	np	np	np	np		np	np
HDAC2	3066	DA		np	np	np	np	np	np	np	np	np	np		np	np
HGD	3081	DA		np	np	np	np	np	np	np	np	np	np		np	np
HIF1A	3091	DA		np	np	np	np	np	np	np	np	np	np		np	np
HMP19	51617	DA		np	np	np	np	np	np	np	np	np	np		np	np
HPD	3242	DA		np	np	np	np	np	np	np	np	np	np		np	np
HRAS	3265		SERT	np	np	np	np	np	np	np	np	np	np		np	np
HRH3	11255		SERT	np	np	np	np	np	np	np	np	np	np		np	np
HTR1A	3350	DA	SERT*	np	np	np	np	np	np	np	np	np	np		np	np
HTR1B	3351	DA	SERT*	np	np	np	np	np	np	np	np	np	np		np	np
HTR1D	3352		SERT*	np	np	np	np	np	np	np	np	np	np		np	np
HTR1E	3354		SERT*	np	np	np	np	np	np	np	np	np	np		np	np
HTR1F	3355		SERT*	np	np	np	np	np	np	np	np	np	np		np	np
HTR2A	3356	DA	SERT*	np	np	np	np	np	np	np	np	np	np		np	np
HTR2B	3357		SERT*	np	np	np	np	np	np	np	np	np	np		np	np
HTR3A	3359		SERT*	np	np	np	np	np	np	np	np	np	np		np	np
HTR3B	9177		SERT*	np	np	np	np	np	np	np	np	np	np		np	np
HTR3C	170572		SERT*	np	np	np	np	np	np	np	np	np	np		np	np
HTR3D	200909		SERT*	np	np	np	np	np	np	np	np	np	np		np	np
HTR3E	285242		SERT*	np	np	np	np	np	np	np	np	np	np		np	np
HTR4	3360		SERT*	np	np	np	np	np	np	np	np	np	np		np	np
HTR6	3362		SERT*	np	np	np	np	np	np	np	np	np	np		np	np
HTR7	3363	DA	SERT*	np	np	np	np	np	np	np	np	np	np		np	np
ID1	3397	DA		np	np	np	np	np	np	np	np	np	np		np	np
IDO1	3620		SERT	np	np	np	np	np	np	np	np	np	np		np	np
IDO2	169355		SERT	np	np	np	np	np	np	np	np	np	np		np	np
IL4I1	259307		SERT	np	np	np	np	np	np	np	np	np	np		np	np
INMT	11185		SERT	np	np	np	np	np	np	np	np	np	np		np	np
ITPR1	3708	DA	SERT	np	np	np	np	np	np	np	np	np	np		np	np
ITPR3	3710	DA	SERT	np	np	np	np	np	np	np	np	np	np		np	np
JMJD7-PLA2G4B	8681		SERT	np	np	np	np	np	np	np	np	np	np		np	np
KCNA2	3737	DA		np	np	np	np	np	np	np	np	np	np		np	np
KCND2	3751		SERT	np	np	np	np	np	np	np	np	np	np		np	np
KCNJ5	3762	DA	SERT	np	np	np	np	np	np	np	np	np	np		np	np
KCNJ9	3765	DA	SERT	np	np	np	np	np	np	np	np	np	np		np	np
KCNN2	3781		SERT	np	np	np	np	np	np	np	np	np	np		np	np
KCNQ4	9132	DA		np	np	np	np	np	np	np	np	np	np		np	np
KIF5A	3798	DA		np	np	np	np	np	np	np	np	np	np		np	np
KLF16	83855	DA		np	np	np	np	np	np	np	np	np	np		np	np
KMO	8564		SERT	np	np	np	np	np	np	np	np	np	np		np	np
KRAS	3845		SERT	np	np	np	np	np	np	np	np	np	np		np	np
KYAT1	883		SERT	np	np	np	np	np	np	np	np	np	np		np	np
KYAT3	56267		SERT	np	np	np	np	np	np	np	np	np	np		np	np
KYNU	8942		SERT	np	np	np	np	np	np	np	np	np	np		np	np
LMX1A	4009	DA		np	np	np	np	np	np	np	np	np	np		np	np
LMX1B	4010	DA		np	np	np	np	np	np	np	np	np	np		np	np
LRP6	4040	DA		np	np	np	np	np	np	np	np	np	np		np	np
LRRK2	120892	DA		np	np	np	np	np	np	np	np	np	np		np	np
MAP2K1	5604		SERT	np	np	np	np	np	np	np	np	np	np		np	np
MAPK1	5594		SERT	np	np	np	np	np	np	np	np	np	np		np	np
MAPK10	5602	DA		np	np	np	np	np	np	np	np	np	np		np	np
MAPK11	5600	DA		np	np	np	np	np	np	np	np	np	np		np	np
MAPK14	1432	DA		np	np	np	np	np	np	np	np	np	np		np	np
MAPK3	5595		SERT	np	np	np	np	np	np	np	np	np	np		np	np
MAPK9	5601	DA		np	np	np	np	np	np	np	np	np	np		np	np
MIF	4282	DA		np	np	np	np	np	np	np	np	np	np		np	np
NOS1	4842		SERT	np	np	np	np	np	np	np	np	np	np		np	np
NPR1	4881	DA		np	np	np	np	np	np	np	np	np	np		np	np
NPY2R	4887	DA		np	np	np	np	np	np	np	np	np	np		np	np
NRAS	4893		SERT	np	np	np	np	np	np	np	np	np	np		np	np
NSG1	27065	DA		np	np	np	np	np	np	np	np	np	np		np	np
OGDH	4967		SERT	np	np	np	np	np	np	np	np	np	np		np	np
OR10H1	26539		SERT	np	np	np	np	np	np	np	np	np	np		np	np
OR10H2	26538		SERT	np	np	np	np	np	np	np	np	np	np		np	np
OR10H3	26532		SERT	np	np	np	np	np	np	np	np	np	np		np	np
OR10H4	126541		SERT	np	np	np	np	np	np	np	np	np	np		np	np
OR10H5	284433		SERT	np	np	np	np	np	np	np	np	np	np		np	np
OR10J5	127385		SERT	np	np	np	np	np	np	np	np	np	np		np	np
OR11H4	390442		SERT	np	np	np	np	np	np	np	np	np	np		np	np
OR5T2	219464		SERT	np	np	np	np	np	np	np	np	np	np		np	np
OR5T3	390154		SERT	np	np	np	np	np	np	np	np	np	np		np	np
OR6T1	219874		SERT	np	np	np	np	np	np	np	np	np	np		np	np
OTX2	5015	DA		np	np	np	np	np	np	np	np	np	np		np	np
P2RX1	5023		SERT	np	np	np	np	np	np	np	np	np	np		np	np
PALM	5064	DA		np	np	np	np	np	np	np	np	np	np		np	np
PARK2	5071	DA		np	np	np	np	np	np	np	np	np	np		np	np
PARK7	11315	DA		np	np	np	np	np	np	np	np	np	np		np	np
PCP4	5121	DA		np	np	np	np	np	np	np	np	np	np		np	np
PDE1B	5153	DA	SERT	np	np	np	np	np	np	np	np	np	np		np	np
PHOX2A	401	DA		np	np	np	np	np	np	np	np	np	np		np	np
PHOX2B	8929	DA		np	np	np	np	np	np	np	np	np	np		np	np
PINK1	65018	DA		np	np	np	np	np	np	np	np	np	np		np	np
PITX3	5309	DA		np	np	np	np	np	np	np	np	np	np		np	np
PLA2G4A	5321		SERT	np	np	np	np	np	np	np	np	np	np		np	np
PLA2G4D	283748		SERT	np	np	np	np	np	np	np	np	np	np		np	np
PLA2G4E	123745		SERT	np	np	np	np	np	np	np	np	np	np		np	np
PLA2G4F	255189		SERT	np	np	np	np	np	np	np	np	np	np		np	np
PLCB1	23236	DA	SERT	np	np	np	np	np	np	np	np	np	np		np	np
PLCB2	5330	DA	SERT	np	np	np	np	np	np	np	np	np	np		np	np
PLCB3	5331	DA	SERT	np	np	np	np	np	np	np	np	np	np		np	np
PLCB4	5332	DA	SERT	np	np	np	np	np	np	np	np	np	np		np	np
PNKD	25953	DA		np	np	np	np	np	np	np	np	np	np		np	np
PPP1CA	5499	DA		np	np	np	np	np	np	np	np	np	np		np	np
PPP1CB	5500	DA		np	np	np	np	np	np	np	np	np	np		np	np
PPP1CC	5501	DA		np	np	np	np	np	np	np	np	np	np		np	np
PPP1R1B	84152	DA		np	np	np	np	np	np	np	np	np	np		np	np
PPP2CA	5515	DA		np	np	np	np	np	np	np	np	np	np		np	np
PPP2CB	5516	DA		np	np	np	np	np	np	np	np	np	np		np	np
PPP2R1A	5518	DA		np	np	np	np	np	np	np	np	np	np		np	np
PPP2R1B	5519	DA		np	np	np	np	np	np	np	np	np	np		np	np
PPP2R2A	5520	DA		np	np	np	np	np	np	np	np	np	np		np	np
PPP2R2B	5521	DA		np	np	np	np	np	np	np	np	np	np		np	np
PPP2R2C	5522	DA		np	np	np	np	np	np	np	np	np	np		np	np
PPP2R3A	5523	DA		np	np	np	np	np	np	np	np	np	np		np	np
PPP2R3C	55012	DA		np	np	np	np	np	np	np	np	np	np		np	np
PPP2R5A	5525	DA		np	np	np	np	np	np	np	np	np	np		np	np
PPP2R5B	5526	DA		np	np	np	np	np	np	np	np	np	np		np	np
PPP2R5C	5527	DA		np	np	np	np	np	np	np	np	np	np		np	np
PPP2R5D	5528	DA		np	np	np	np	np	np	np	np	np	np		np	np
PPP2R5E	5529	DA		np	np	np	np	np	np	np	np	np	np		np	np
PPP3CA	5530	DA		np	np	np	np	np	np	np	np	np	np		np	np
PPP3CB	5532	DA		np	np	np	np	np	np	np	np	np	np		np	np
PRKACA	5566	DA	SERT	np	np	np	np	np	np	np	np	np	np		np	np
PRKACB	5567	DA	SERT	np	np	np	np	np	np	np	np	np	np		np	np
PRKACG	5568	DA	SERT	np	np	np	np	np	np	np	np	np	np		np	np
PRKCA	5578	DA	SERT	np	np	np	np	np	np	np	np	np	np		np	np
PRKCG	5582	DA	SERT	np	np	np	np	np	np	np	np	np	np		np	np
PRMT5	10419	DA		np	np	np	np	np	np	np	np	np	np		np	np
PTGS1	5742		SERT	np	np	np	np	np	np	np	np	np	np		np	np
PTPN11	5781	DA		np	np	np	np	np	np	np	np	np	np		np	np
RAB3B	5865	DA		np	np	np	np	np	np	np	np	np	np		np	np
RAC1	5879	DA		np	np	np	np	np	np	np	np	np	np		np	np
RAF1	5894		SERT	np	np	np	np	np	np	np	np	np	np		np	np
RASD2	23551	DA		np	np	np	np	np	np	np	np	np	np		np	np
RGS8	85397	DA		np	np	np	np	np	np	np	np	np	np		np	np
RGS9	8787	DA		np	np	np	np	np	np	np	np	np	np		np	np
RSPO2	340419	DA		np	np	np	np	np	np	np	np	np	np		np	np
RYK	6259	DA		np	np	np	np	np	np	np	np	np	np		np	np
SCN1A	6323	DA		np	np	np	np	np	np	np	np	np	np		np	np
SFRP1	6422	DA		np	np	np	np	np	np	np	np	np	np		np	np
SFRP2	6423	DA		np	np	np	np	np	np	np	np	np	np		np	np
SHH	6469	DA		np	np	np	np	np	np	np	np	np	np		np	np
SIN3A	25942	DA		np	np	np	np	np	np	np	np	np	np		np	np
SLC18A1	6570	DA	SERT	np	np	np	np	np	np	np	np	np	np		np	np
SLC22A1	6580	DA		np	np	np	np	np	np	np	np	np	np		np	np
SLC22A2	6582	DA		np	np	np	np	np	np	np	np	np	np		np	np
SLC22A3	6581	DA		np	np	np	np	np	np	np	np	np	np		np	np
SLC6A2	6530	DA		np	np	np	np	np	np	np	np	np	np		np	np
SLC6A3	6531	DA*		np	np	np	np	np	np	np	np	np	np		np	np
SLC6A4	6532	DA	SERT*	np	np	np	np	np	np	np	np	np	np		np	np
SNCA	6622	DA	SERT	np	np	np	np	np	np	np	np	np	np		np	np
SNCAIP	9627	DA		np	np	np	np	np	np	np	np	np	np		np	np
SNCB	6620	DA		np	np	np	np	np	np	np	np	np	np		np	np
SNCG	6623	DA		np	np	np	np	np	np	np	np	np	np		np	np
SYK	6850		SERT	np	np	np	np	np	np	np	np	np	np		np	np
TACR3	6870	DA		np	np	np	np	np	np	np	np	np	np		np	np
TAT	6898	DA		np	np	np	np	np	np	np	np	np	np		np	np
TDO2	6999		SERT	np	np	np	np	np	np	np	np	np	np		np	np
TGFB2	7042	DA		np	np	np	np	np	np	np	np	np	np		np	np
TH	7054	DA*		np	np	np	np	np	np	np	np	np	np		np	np
TPH1	7166		SERT*	np	np	np	np	np	np	np	np	np	np		np	np
TPH2	121278		SERT*	np	np	np	np	np	np	np	np	np	np		np	np
TPO	7173	DA		np	np	np	np	np	np	np	np	np	np		np	np
TYR	7299	DA		np	np	np	np	np	np	np	np	np	np		np	np
TYRP1	7306	DA		np	np	np	np	np	np	np	np	np	np		np	np
VEGFA	7422	DA		np	np	np	np	np	np	np	np	np	np		np	np
WNT1	7471	DA		np	np	np	np	np	np	np	np	np	np		np	np
WNT2	7472	DA		np	np	np	np	np	np	np	np	np	np		np	np
WNT3A	89780	DA		np	np	np	np	np	np	np	np	np	np		np	np
OR10J6P	401973		SERT	np	np	np	np	np	np	np	np	np	np		np	np
KIF5C	3800	DA		np	np	np	np	np	np	np	np	np	np		np	np
OR11H7	390441		SERT	np	np	np	np	np	np	np	np	np	np		np	np
Highlighted in green, nominally significant results. DA: dopaminergic gene set; SERT: serotonergic gene set. * genes present in the DA or SERT core gene set. ADHD: Attention-Deficit/Hyperactivity Disorder; ASD: Autism Spectrum Disorder; BIP: Bipolar Disorder; MD: Major Depression; SCZ: Schizophrenia; CD-MA: Cross-Disorder meta-analysis; np: not present.

## Sheet: Table S8 - Cerebellum
Supplementary Table S8. MetaXcan prediction of gene expression effects on the studied disorders for cerebellum.
				ADHD		ASD		BiP		MD		SCZ			CD-MA
Gene symbol	entrezID	Gene sets		p-val	Z-score	p-val	Z-score	p-val	Z-score	p-val	Z-score	p-val	Z-score		p-val	Z-score
ABAT	18	DA		0.146029	-1.4537	0.630054	0.481651	0.865373	0.169539	0.815318	0.233571	0.816815	0.231644		0.618378	0.49815
ACAT1	38		SERT	0.223867	-1.21631	0.840631	-0.201087	0.207412	-1.26071	0.583016	-0.548985	0.962848	-0.04658		0.839611	-0.202391
ADCY5	111	DA	SERT	0.870047	-0.163598	0.522829	0.638991	0.292439	1.05279	0.098248	1.65341	0.128925	1.51835		0.259114	1.12849
ADCY6	112	DA		0.673154	-0.421823	0.994062	0.00744276	0.74121	0.330251	0.668133	0.428712	0.84697	0.192986		0.5956	-0.530739
AKT1	207	DA		0.138298	-1.48216	0.763961	0.300284	0.0368863	2.08702	0.536469	0.618162	0.133745	1.4995		0.0159966	2.40899
ALDH7A1	501		SERT	0.121873	-1.54696	0.506933	0.663621	0.345223	0.943896	0.59083	0.537634	0.252508	1.14428		0.824331	0.221978
ALOX15	246		SERT	0.593309	0.534047	0.796105	-0.258392	0.945103	-0.0688573	0.76188	-0.303013	0.913369	0.108791		0.988166	0.0148327
ALOX5	240		SERT	0.506825	-0.663789	0.435473	-0.77986	0.417293	-0.811127	0.878259	-0.153177	0.633851	-0.476314		0.362455	-0.910698
CACNA1A	773	DA	SERT	0.458072	-0.742026	0.12016	-1.5541	0.825501	-0.220475	0.659793	-0.440199	0.162613	-1.39634		0.745813	-0.324165
CACNA1B	774	DA	SERT	0.886849	-0.142292	0.177728	1.34778	0.000642586	3.41297	0.0442108	2.01209	0.0114363	2.52908		0.00418874	2.86359
CACNA1C	775	DA	SERT	0.476964	0.711193	0.82069	0.226658	0.0755903	-1.77687	0.977246	-0.0285217	0.0128919	-2.48674		0.00255585	-3.01665
CALML4	91860	DA		0.95333	0.0585251	0.973206	0.0335877	0.862339	-0.173398	0.53627	0.618463	0.936475	-0.0797014		0.745812	-0.324166
CAMK2B	816	DA		0.874581	-0.157843	0.902226	0.122849	0.862602	-0.173063	0.88656	0.142659	0.899014	0.126907		0.953508	0.0583016
CAMK2D	817	DA		0.261854	-1.12202	0.44857	0.757801	0.872158	0.160918	0.312509	1.00997	0.860728	-0.175447		0.990523	0.0118773
CHRM5	1133	DA		0.622286	-0.492612	0.547355	0.601729	0.760853	0.30436	0.889186	0.139335	0.674767	0.419614		0.756542	0.310025
CHRNA6	8973	DA		0.08082	1.74595	0.369223	0.89793	0.522445	0.639581	0.49863	0.676648	0.845306	0.195111		0.408756	-0.826085
CLIC6	54102	DA		0.293944	1.04951	0.43815	0.775321	0.750616	0.317827	0.678845	0.41404	0.905662	0.118512		0.958811	-0.0516456
CLOCK	9575	DA		0.774026	0.287113	0.878906	0.152356	0.822143	0.22479	0.736896	-0.335967	0.317665	0.999268		0.673585	0.421233
CNTNAP4	85445	DA		0.0701033	1.81124	0.980127	-0.0249092	0.560708	-0.58179	0.715302	-0.364744	0.624159	-0.489965		0.967002	0.0413686
COMT	1312	DA*		0.66606	-0.431562	0.778092	0.281806	0.822363	0.224507	0.976141	-0.0299078	0.89275	0.134826		0.904375	-0.120137
CXCL12	6387	DA		0.248271	1.15456	0.896034	0.130673	0.756203	0.310471	0.655466	-0.446181	0.869678	0.164068		0.632669	-0.477974
CYP2C18	1562		SERT	0.678973	-0.413866	0.789965	-0.266356	0.625958	0.487423	0.610608	0.509206	0.835313	0.207892		0.779107	0.280482
CYP2C8	1558		SERT	0.327956	0.97824	0.031172	2.15487	0.76053	0.304784	0.592235	0.535601	0.0299696	2.17049		0.077398	1.76599
CYP2D6	1565		SERT	0.833039	-0.210806	0.624634	0.489293	0.701577	0.383192	0.845445	0.194934	0.815434	-0.233421		0.699624	0.385828
DAO	1610	DA		0.584885	-0.546264	0.468426	-0.725042	0.449286	-0.756607	0.180784	-1.33835	0.298383	-1.03991		0.229412	-1.20187
DCT	1638	DA		0.913629	0.108462	0.891196	-0.13679	0.915556	0.106033	0.456594	-0.744467	0.833374	0.210377		0.924196	-0.0951495
DRD4	1815	DA*		0.119263	1.55787	0.439278	-0.773413	0.516518	-0.648722	0.786879	0.270366	0.974673	0.0317481		0.786221	-0.271221
EN1	2019	DA		0.213989	-1.24267	0.959093	0.0512915	0.901505	0.123761	0.74859	0.320499	0.367932	0.900354		0.835402	0.207779
FAH	2184	DA		0.234243	-1.1895	0.99904	-0.00120352	0.601652	-0.522027	0.910974	-0.11181	0.463628	-0.732887		0.608608	-0.512062
FAHD1	81889	DA		0.873284	-0.159488	0.974161	0.0323897	0.998973	-0.00128664	0.985567	0.01809	0.971363	0.0358994		0.996001	-0.00501194
FLOT1	10211	DA		0.33531	0.963474	0.965126	0.043722	0.587743	-0.54211	0.614958	-0.503008	0.314537	-1.00575		0.564406	-0.576309
GABBR1	2550	DA		0.052056	1.94267	0.163931	1.39197	np	np	np	np	np	np		np	np
GCDH	2639		SERT	0.892949	-0.134574	0.549106	-0.5991	0.485794	-0.697014	0.600743	-0.523332	0.829598	-0.215218		0.980425	0.0245358
GCH1	2643	DA		0.686499	-0.403611	0.266604	-1.11092	0.168641	-1.37658	0.265006	-1.11464	0.0490568	-1.9681		0.252814	-1.14354
GDNF	2668	DA		0.535251	-0.620011	0.927917	0.0904654	0.845198	-0.195249	0.606782	-0.514673	0.667207	-0.429984		0.890031	-0.138265
GNA15	2769	DA		0.29073	-1.05652	0.959013	-0.0513926	0.734163	0.339593	0.625055	-0.488699	0.899259	-0.126597		0.699776	0.385623
GNAI3	2773	DA	SERT	0.264031	1.11691	0.349418	-0.935718	0.363286	0.909122	0.207486	-1.26051	0.402299	0.837522		0.574175	0.561914
GNAQ	2776	DA	SERT	0.824661	0.221555	0.653801	-0.448488	0.899916	-0.125767	0.56762	-0.571561	0.89473	-0.132321		0.761236	-0.303858
GNB3	2784	DA	SERT	0.14418	1.4604	0.702828	0.381505	0.403237	0.835855	0.857648	0.179369	0.409844	0.824169		0.749515	0.319278
GNB5	10681	DA	SERT	0.509033	0.660344	0.368966	-0.898412	0.807301	-0.24391	0.847378	-0.192465	0.735907	-0.337278		0.967889	-0.0402564
GNG10	2790		SERT	0.262719	-1.11999	0.89322	0.13423	0.732422	0.341906	0.163147	1.39456	0.655917	0.445557		0.568105	0.570844
GNG2	54331	DA	SERT	0.962127	0.0474852	0.933957	-0.0828674	0.961907	0.0477602	0.955562	0.055723	0.921235	-0.0988776		0.770375	0.291884
GPR83	10888	DA		0.0305664	2.16267	0.819187	0.228591	0.744972	0.325277	0.694961	0.392132	0.699863	0.385505		0.812358	0.237385
GRIN2A	2903	DA	SERT	0.952688	-0.059331	0.571741	-0.56549	0.736485	0.336511	0.585792	-0.544945	0.565318	-0.57496		0.462931	-0.734029
GSTZ1	2954	DA		0.00418131	-2.86415	0.837232	0.205435	0.940001	0.0752684	0.795146	0.259634	0.652269	0.450613		0.775873	0.284701
HAAO	23498		SERT	0.36372	0.908299	0.438228	-0.77519	0.391195	-0.857452	0.549338	-0.598752	0.840962	-0.200663		0.859969	-0.176414
HRAS	3265		SERT	0.440304	-0.771681	0.630173	0.481484	0.441354	0.769909	0.354664	0.925581	0.241585	1.17103		0.103903	1.62622
HRH3	11255		SERT	0.14766	1.44785	0.830739	0.213754	0.0872297	1.7102	0.00134396	3.20642	0.219709	1.2273		0.424538	0.798573
HTR2A	3356	DA	SERT*	0.360203	0.914978	0.83945	0.202597	0.612647	0.506299	0.985734	-0.0178813	0.397195	0.846642		0.788841	-0.267815
ITPR2	3709	DA	SERT	0.0970548	1.6593	0.386345	-0.866265	0.579146	-0.554633	0.0829098	-1.73405	0.55754	-0.586499		0.442782	-0.767503
KCNJ3	3760	DA	SERT	0.500288	0.674037	0.15808	-1.41156	0.54075	-0.611679	0.884607	-0.145132	0.252833	-1.1435		0.261806	-1.12213
KCNJ6	3763	DA	SERT	0.343387	0.947495	0.61784	0.498915	0.929377	0.0886281	0.601595	-0.522108	0.671065	-0.424687		0.920668	0.0995928
KCNQ4	9132	DA		0.357445	0.920244	0.521888	-0.640437	0.8911	-0.136912	0.985439	-0.0182504	0.779442	-0.280046		0.905031	-0.119308
LRP6	4040	DA		0.755951	0.310802	0.422863	0.801464	0.799834	0.253561	0.599053	0.525763	0.726764	0.349433		0.861519	0.174441
MAPK12	6300	DA		0.474095	0.715833	0.974923	-0.0314345	0.800562	-0.252619	0.810976	0.239168	0.403716	-0.835003		0.822504	-0.224326
MAPK13	5603	DA		0.116894	1.56794	0.985482	0.0181968	0.657637	-0.443178	0.899189	-0.126686	0.632521	-0.478182		0.873674	-0.158994
MAPK3	5595		SERT	0.843059	-0.197982	0.857311	0.179798	0.987413	-0.015776	0.948858	-0.0641413	0.836175	-0.206789		0.708731	-0.373561
MAPK8	5599	DA		0.897496	0.128825	0.896228	-0.130428	0.693968	-0.393476	0.902128	-0.122973	0.510957	-0.657348		0.809801	0.240683
NPY2R	4887	DA		0.408395	0.826722	0.547896	0.600916	0.322817	0.988685	0.0583572	1.893	0.633125	0.477332		0.268674	1.10612
OPRK1	4986	DA		0.602611	0.520649	0.639542	-0.468339	0.889422	0.139036	0.83634	0.206578	0.744638	0.325717		0.795247	-0.259504
OPRM1	4988	DA		0.458848	0.740745	0.2457	-1.16086	0.489311	-0.691405	0.492389	-0.686514	0.281545	-1.07685		0.717122	-0.362308
PDE1B	5153	DA	SERT	0.0495559	1.96378	0.987989	0.0150537	0.522442	-0.639585	0.502205	-0.671024	0.557375	-0.586745		0.487308	-0.694598
PINK1	65018	DA		0.202994	-1.27307	0.917344	-0.103779	0.499811	0.674787	0.920003	0.10043	0.8945	-0.132612		0.960786	-0.0491679
PLA2G4B	100137049		SERT	0.782083	-0.276605	0.717404	-0.36193	0.891523	-0.136377	0.543822	-0.607044	0.951474	-0.0608564		0.760838	-0.30438
PLA2G4C	8605		SERT	0.225669	-1.21159	0.903108	-0.121736	0.258445	-1.13007	0.952617	-0.0594203	0.91728	0.103861		0.688489	-0.400907
PLA2G4D	283748		SERT	0.0602169	-1.8792	0.428406	0.791922	0.39523	0.850171	0.429022	0.790867	0.557284	0.58688		0.0647571	1.84693
PLCB4	5332	DA	SERT	0.241677	1.1708	0.932754	0.0843809	0.873621	-0.15906	0.969931	-0.0376947	0.337749	0.958622		0.825972	0.219871
PNKD	25953	DA		0.6376	0.471057	0.649534	0.45441	0.301162	1.03394	0.331783	0.970529	0.750811	0.31757		0.908052	0.115496
PPP2R1A	5518	DA		0.916877	-0.104369	0.542722	-0.608702	0.641161	-0.466076	0.389938	-0.85973	0.899922	-0.12576		0.839865	0.202066
PPP2R1B	5519	DA		0.289627	1.05894	0.458844	0.740752	0.429321	0.790353	0.407522	0.828263	0.350226	0.934151		0.341349	0.951503
PPP2R2D	55844	DA		0.874302	0.158197	0.288603	1.06119	0.713644	0.366966	0.905934	0.118169	0.531493	0.625728		0.495929	0.680909
PPP2R5C	5527	DA		0.976551	-0.0293931	0.518457	0.645725	0.351731	0.931238	0.967879	0.0402692	0.95358	0.0582117		0.0609319	1.87399
PPP3CC	5533	DA		0.127188	-1.52528	0.967048	0.0413115	0.496879	0.679409	0.461577	0.736252	0.260236	1.12583		0.327067	0.980039
RAC1	5879	DA		0.0149053	2.43467	0.558516	-0.585048	0.857904	-0.179043	0.681811	-0.409993	0.873571	-0.159124		0.556354	-0.588266
RAPGEF3	10411		SERT	0.168867	-1.37585	0.824954	0.221178	0.622023	0.492986	0.72907	0.346363	0.683646	0.407493		0.822349	0.224524
RNF180	285671		SERT	0.690438	0.39826	0.579279	0.554439	0.995932	0.00509842	0.77122	0.29078	0.909482	0.113691		0.814012	-0.235254
SCN1A	6323	DA		0.0955652	1.66674	0.987778	-0.0153191	0.773086	-0.28834	0.327994	-0.978162	0.201066	-1.27852		0.34085	-0.952488
SFRP2	6423	DA		0.222538	-1.21981	0.812955	-0.236616	0.823632	0.222876	0.752301	0.315606	0.922305	-0.0975312		0.744162	0.326347
SLC18A2	6571	DA	SERT	0.0719042	-1.79972	0.862895	-0.17269	0.558998	-0.58433	0.456502	-0.744619	0.649116	-0.454991		0.643599	-0.462673
SLC9A3R1	9368	DA		0.638942	-0.469179	0.617697	0.499117	0.370165	0.896164	0.18606	1.32233	0.368661	0.898985		0.966669	0.0417858
SNCAIP	9627	DA		0.193912	1.29909	0.639308	0.468667	0.753847	0.313571	0.414762	0.815541	0.550402	0.597158		0.463596	0.732938
TIAM1	7074	DA		0.652802	-0.449873	0.302291	1.03153	0.126407	1.52843	0.62048	0.495171	0.103174	1.62966		0.570518	0.567289
TOR1A	1861	DA		0.7251	-0.351651	0.666458	-0.431015	0.808118	-0.242855	0.641388	-0.46576	0.174534	-1.35778		0.447357	-0.759828
TPH1	7166		SERT*	0.206007	-1.26462	0.335887	0.962324	0.035852	2.0986	0.566249	0.573585	0.0691878	1.81719		0.0433353	2.02046
VANGL2	57216	DA		0.375347	-0.886503	0.910544	-0.112352	0.948523	-0.0645622	0.621554	-0.493649	0.958671	-0.051822		1	0
WNT2	7472	DA		0.820753	0.226577	0.946058	0.0676582	0.507617	0.662553	0.647657	0.45702	0.461333	0.736654		0.440523	0.77131
AADAT	51166		SERT	np	np	np	np	np	np	np	np	np	np		np	np
AANAT	15		SERT	np	np	np	np	np	np	np	np	np	np		np	np
ABL1	25	DA		np	np	np	np	np	np	np	np	np	np		np	np
ACAT2	39		SERT	np	np	np	np	np	np	np	np	np	np		np	np
ACMSD	130013		SERT	np	np	np	np	np	np	np	np	np	np		np	np
ADH1A	124	DA		np	np	np	np	np	np	np	np	np	np		np	np
ADH1B	125	DA		np	np	np	np	np	np	np	np	np	np		np	np
ADH1C	126	DA		np	np	np	np	np	np	np	np	np	np		np	np
ADH4	127	DA		np	np	np	np	np	np	np	np	np	np		np	np
ADH5	128	DA		np	np	np	np	np	np	np	np	np	np		np	np
ADH6	130	DA		np	np	np	np	np	np	np	np	np	np		np	np
ADH7	131	DA		np	np	np	np	np	np	np	np	np	np		np	np
AFMID	125061		SERT	np	np	np	np	np	np	np	np	np	np		np	np
AKT2	208	DA		np	np	np	np	np	np	np	np	np	np		np	np
AKT3	10000	DA		np	np	np	np	np	np	np	np	np	np		np	np
ALDH1A3	220	DA		np	np	np	np	np	np	np	np	np	np		np	np
ALDH1B1	219		SERT	np	np	np	np	np	np	np	np	np	np		np	np
ALDH2	217		SERT	np	np	np	np	np	np	np	np	np	np		np	np
ALDH3A1	218	DA		np	np	np	np	np	np	np	np	np	np		np	np
ALDH3A2	224		SERT	np	np	np	np	np	np	np	np	np	np		np	np
ALDH3B1	221	DA		np	np	np	np	np	np	np	np	np	np		np	np
ALDH3B2	222	DA		np	np	np	np	np	np	np	np	np	np		np	np
ALDH9A1	223		SERT	np	np	np	np	np	np	np	np	np	np		np	np
ALOX12	239		SERT	np	np	np	np	np	np	np	np	np	np		np	np
ALOX12B	242		SERT	np	np	np	np	np	np	np	np	np	np		np	np
ALOX15B	247		SERT	np	np	np	np	np	np	np	np	np	np		np	np
AOC1	26		SERT	np	np	np	np	np	np	np	np	np	np		np	np
AOC2	314	DA		np	np	np	np	np	np	np	np	np	np		np	np
AOC3	8639	DA		np	np	np	np	np	np	np	np	np	np		np	np
AOX1	316	DA	SERT	np	np	np	np	np	np	np	np	np	np		np	np
APP	351		SERT	np	np	np	np	np	np	np	np	np	np		np	np
ARNTL	406	DA		np	np	np	np	np	np	np	np	np	np		np	np
ARRB2	409	DA		np	np	np	np	np	np	np	np	np	np		np	np
ATF2	1386	DA		np	np	np	np	np	np	np	np	np	np		np	np
ATF4	468	DA		np	np	np	np	np	np	np	np	np	np		np	np
ATF6B	1388	DA		np	np	np	np	np	np	np	np	np	np		np	np
ATP1A3	478	DA		np	np	0.2291	1.42406	0.6715	1.56066	0.1388	1.59489	0.7466	1.54946		np	np
BRAF	673		SERT	np	np	np	np	np	np	np	np	np	np		np	np
BTBD9	114781		SERT	np	np	np	np	np	np	np	np	np	np		np	np
CACNA1D	776	DA	SERT	np	np	np	np	np	np	np	np	np	np		np	np
CACNA1S	779		SERT	np	np	np	np	np	np	np	np	np	np		np	np
CALM1	801	DA		np	np	np	np	np	np	np	np	np	np		np	np
CALM2	805	DA		np	np	np	np	np	np	np	np	np	np		np	np
CALM3	808	DA		np	np	np	np	np	np	np	np	np	np		np	np
CALML3	810	DA		np	np	np	np	np	np	np	np	np	np		np	np
CALML5	51806	DA		np	np	np	np	np	np	np	np	np	np		np	np
CALML6	163688	DA		np	np	np	np	np	np	np	np	np	np		np	np
CALY	50632	DA		np	np	np	np	np	np	np	np	np	np		np	np
CAMK2A	815	DA		np	np	np	np	np	np	np	np	np	np		np	np
CAMK2G	818	DA		np	np	np	np	np	np	np	np	np	np		np	np
CASP3	836		SERT	np	np	np	np	np	np	np	np	np	np		np	np
CAT	847		SERT	np	np	np	np	np	np	np	np	np	np		np	np
CAV2	858	DA		np	np	np	np	np	np	np	np	np	np		np	np
CDK5	1020	DA		np	np	np	np	np	np	np	np	np	np		np	np
CELSR3	1951	DA		np	np	np	np	np	np	np	np	np	np		np	np
CHRNA3	1136		SERT	np	np	np	np	np	np	np	np	np	np		np	np
CHRNA4	1137	DA		np	np	np	np	np	np	np	np	np	np		np	np
CHRNB2	1141	DA		np	np	np	np	np	np	np	np	np	np		np	np
CNR1	1268	DA		np	np	np	np	np	np	np	np	np	np		np	np
CREB1	1385	DA		np	np	np	np	np	np	np	np	np	np		np	np
CREB3	10488	DA		np	np	np	np	np	np	np	np	np	np		np	np
CREB3L1	90993	DA		np	np	np	np	np	np	np	np	np	np		np	np
CREB3L2	64764	DA		np	np	np	np	np	np	np	np	np	np		np	np
CREB3L3	84699	DA		np	np	np	np	np	np	np	np	np	np		np	np
CREB3L4	148327	DA		np	np	np	np	np	np	np	np	np	np		np	np
CREB5	9586	DA		np	np	np	np	np	np	np	np	np	np		np	np
CRH	1392	DA	SERT	np	np	np	np	np	np	np	np	np	np		np	np
CRHBP	1393	DA		np	np	np	np	np	np	np	np	np	np		np	np
CSNK1E	1454	DA		np	np	np	np	np	np	np	np	np	np		np	np
CTNNB1	1499	DA		np	np	np	np	np	np	np	np	np	np		np	np
CYP1A1	1543		SERT	np	np	np	np	np	np	np	np	np	np		np	np
CYP1A2	1544		SERT	np	np	np	np	np	np	np	np	np	np		np	np
CYP1B1	1545		SERT	np	np	np	np	np	np	np	np	np	np		np	np
CYP2C19	1557		SERT	np	np	np	np	np	np	np	np	np	np		np	np
CYP2C9	1559		SERT	np	np	np	np	np	np	np	np	np	np		np	np
CYP2J2	1573		SERT	np	np	np	np	np	np	np	np	np	np		np	np
CYP4X1	260293		SERT	np	np	np	np	np	np	np	np	np	np		np	np
DBH	1621	DA*		np	np	np	np	np	np	np	np	np	np		np	np
DDC	1644	DA*	SERT*	np	np	np	np	np	np	np	np	np	np		np	np
DKK1	22943	DA		np	np	np	np	np	np	np	np	np	np		np	np
DLG4	1742	DA		np	np	np	np	np	np	np	np	np	np		np	np
DMRTA2	63950	DA		np	np	np	np	np	np	np	np	np	np		np	np
DNAJC14	85406	DA		np	np	np	np	np	np	np	np	np	np		np	np
DNM1	1759	DA		np	np	np	np	np	np	np	np	np	np		np	np
DNM2	1785	DA		np	np	np	np	np	np	np	np	np	np		np	np
DRD1	1812	DA*		np	np	np	np	np	np	np	np	np	np		np	np
DRD2	1813	DA*		np	np	np	np	np	np	np	np	np	np		np	np
DRD3	1814	DA*		np	np	np	np	np	np	np	np	np	np		np	np
DRD5	1816	DA*		np	np	np	np	np	np	np	np	np	np		np	np
DTNBP1	84062	DA		np	np	np	np	np	np	np	np	np	np		np	np
DUSP1	1843		SERT	np	np	np	np	np	np	np	np	np	np		np	np
ECHS1	1892		SERT	np	np	np	np	np	np	np	np	np	np		np	np
EHHADH	1962		SERT	np	np	np	np	np	np	np	np	np	np		np	np
FCER1G	2207		SERT	np	np	np	np	np	np	np	np	np	np		np	np
FGF8	2253	DA		np	np	np	np	np	np	np	np	np	np		np	np
FOS	2353	DA		np	np	np	np	np	np	np	np	np	np		np	np
FOXA1	3169	DA		np	np	np	np	np	np	np	np	np	np		np	np
FOXA2	3170	DA		np	np	np	np	np	np	np	np	np	np		np	np
FZD1	8321	DA		np	np	np	np	np	np	np	np	np	np		np	np
FZD3	7976	DA		np	np	np	np	np	np	np	np	np	np		np	np
GABRB1	2560		SERT	np	np	np	np	np	np	np	np	np	np		np	np
GABRB2	2561		SERT	np	np	np	np	np	np	np	np	np	np		np	np
GABRB3	2562		SERT	np	np	np	np	np	np	np	np	np	np		np	np
GNA11	2767	DA		np	np	np	np	np	np	np	np	np	np		np	np
GNA12	2768	DA		np	np	np	np	np	np	np	np	np	np		np	np
GNA13	10672	DA		np	np	np	np	np	np	np	np	np	np		np	np
GNA14	9630	DA		np	np	np	np	np	np	np	np	np	np		np	np
GNAI1	2770	DA	SERT	np	np	np	np	np	np	np	np	np	np		np	np
GNAI2	2771		SERT	np	np	np	np	np	np	np	np	np	np		np	np
GNAL	2774	DA		np	np	np	np	np	np	np	np	np	np		np	np
GNAO1	2775	DA	SERT	np	np	np	np	np	np	np	np	np	np		np	np
GNAS	2778	DA	SERT	np	np	np	np	np	np	np	np	np	np		np	np
GNB1	2782	DA	SERT	np	np	np	np	np	np	np	np	np	np		np	np
GNB2	2783		SERT	np	np	np	np	np	np	np	np	np	np		np	np
GNB4	59345	DA	SERT	np	np	np	np	np	np	np	np	np	np		np	np
GNG11	2791	DA	SERT	np	np	np	np	np	np	np	np	np	np		np	np
GNG12	55970		SERT	np	np	np	np	np	np	np	np	np	np		np	np
GNG13	51764		SERT	np	np	np	np	np	np	np	np	np	np		np	np
GNG3	2785	DA	SERT	np	np	np	np	np	np	np	np	np	np		np	np
GNG4	2786	DA	SERT	np	np	np	np	np	np	np	np	np	np		np	np
GNG5	2787	DA	SERT	np	np	np	np	np	np	np	np	np	np		np	np
GNG7	2788	DA	SERT	np	np	np	np	np	np	np	np	np	np		np	np
GNG8	94235	DA	SERT	np	np	np	np	np	np	np	np	np	np		np	np
GNGT1	2792	DA	SERT	np	np	np	np	np	np	np	np	np	np		np	np
GNGT2	2793	DA	SERT	np	np	np	np	np	np	np	np	np	np		np	np
GOT1	2805	DA		np	np	np	np	np	np	np	np	np	np		np	np
GOT2	2806	DA		np	np	np	np	np	np	np	np	np	np		np	np
GPR156	165829	DA		np	np	np	np	np	np	np	np	np	np		np	np
GPR21	2844	DA		np	np	np	np	np	np	np	np	np	np		np	np
GPR35	2859	DA		np	np	np	np	np	np	np	np	np	np		np	np
GPR37	2861	DA		np	np	np	np	np	np	np	np	np	np		np	np
GPR52	9293	DA		np	np	np	np	np	np	np	np	np	np		np	np
GRIA1	2890	DA		np	np	np	np	np	np	np	np	np	np		np	np
GRIA2	2891	DA		np	np	np	np	np	np	np	np	np	np		np	np
GRIA4	2893	DA		np	np	np	np	np	np	np	np	np	np		np	np
GRIN2B	2904	DA		np	np	np	np	np	np	np	np	np	np		np	np
GSK3A	2931	DA		np	np	np	np	np	np	np	np	np	np		np	np
GSK3B	2932	DA		np	np	np	np	np	np	np	np	np	np		np	np
HADH	3033		SERT	np	np	np	np	np	np	np	np	np	np		np	np
HADHA	3030		SERT	np	np	np	np	np	np	np	np	np	np		np	np
HCN3	57657	DA		np	np	np	np	np	np	np	np	np	np		np	np
HDAC2	3066	DA		np	np	np	np	np	np	np	np	np	np		np	np
HGD	3081	DA		np	np	np	np	np	np	np	np	np	np		np	np
HIF1A	3091	DA		np	np	np	np	np	np	np	np	np	np		np	np
HMP19	51617	DA		np	np	np	np	np	np	np	np	np	np		np	np
HPD	3242	DA		np	np	np	np	np	np	np	np	np	np		np	np
HTR1A	3350	DA	SERT*	np	np	np	np	np	np	np	np	np	np		np	np
HTR1B	3351	DA	SERT*	np	np	np	np	np	np	np	np	np	np		np	np
HTR1D	3352		SERT*	np	np	np	np	np	np	np	np	np	np		np	np
HTR1E	3354		SERT*	np	np	np	np	np	np	np	np	np	np		np	np
HTR1F	3355		SERT*	np	np	np	np	np	np	np	np	np	np		np	np
HTR2B	3357		SERT*	np	np	np	np	np	np	np	np	np	np		np	np
HTR3A	3359		SERT*	np	np	np	np	np	np	np	np	np	np		np	np
HTR3B	9177		SERT*	np	np	np	np	np	np	np	np	np	np		np	np
HTR3C	170572		SERT*	np	np	np	np	np	np	np	np	np	np		np	np
HTR3D	200909		SERT*	np	np	np	np	np	np	np	np	np	np		np	np
HTR3E	285242		SERT*	np	np	np	np	np	np	np	np	np	np		np	np
HTR4	3360		SERT*	np	np	np	np	np	np	np	np	np	np		np	np
HTR5A	3361		SERT*	np	np	np	np	np	np	np	np	np	np		np	np
HTR6	3362		SERT*	np	np	np	np	np	np	np	np	np	np		np	np
HTR7	3363	DA	SERT*	np	np	np	np	np	np	np	np	np	np		np	np
ID1	3397	DA		np	np	np	np	np	np	np	np	np	np		np	np
IDO1	3620		SERT	np	np	np	np	np	np	np	np	np	np		np	np
IDO2	169355		SERT	np	np	np	np	np	np	np	np	np	np		np	np
IL4I1	259307		SERT	np	np	np	np	np	np	np	np	np	np		np	np
INMT	11185		SERT	np	np	np	np	np	np	np	np	np	np		np	np
ITPR1	3708	DA	SERT	np	np	np	np	np	np	np	np	np	np		np	np
ITPR3	3710	DA	SERT	np	np	np	np	np	np	np	np	np	np		np	np
JMJD7-PLA2G4B	8681		SERT	np	np	np	np	np	np	np	np	np	np		np	np
KCNA2	3737	DA		np	np	np	np	np	np	np	np	np	np		np	np
KCND2	3751		SERT	np	np	np	np	np	np	np	np	np	np		np	np
KCNJ5	3762	DA	SERT	np	np	np	np	np	np	np	np	np	np		np	np
KCNJ9	3765	DA	SERT	np	np	np	np	np	np	np	np	np	np		np	np
KCNN2	3781		SERT	np	np	np	np	np	np	np	np	np	np		np	np
KIF5A	3798	DA		np	np	np	np	np	np	np	np	np	np		np	np
KIF5B	3799	DA		np	np	np	np	np	np	np	np	np	np		np	np
KLF16	83855	DA		np	np	np	np	np	np	np	np	np	np		np	np
KMO	8564		SERT	np	np	np	np	np	np	np	np	np	np		np	np
KRAS	3845		SERT	np	np	np	np	np	np	np	np	np	np		np	np
KYAT1	883		SERT	np	np	np	np	np	np	np	np	np	np		np	np
KYAT3	56267		SERT	np	np	np	np	np	np	np	np	np	np		np	np
KYNU	8942		SERT	np	np	np	np	np	np	np	np	np	np		np	np
LILRB1	10859		SERT	np	np	np	np	np	np	np	np	np	np		np	np
LMX1A	4009	DA		np	np	np	np	np	np	np	np	np	np		np	np
LMX1B	4010	DA		np	np	np	np	np	np	np	np	np	np		np	np
LRRK2	120892	DA		np	np	np	np	np	np	np	np	np	np		np	np
MAP2K1	5604		SERT	np	np	np	np	np	np	np	np	np	np		np	np
MAPK1	5594		SERT	np	np	np	np	np	np	np	np	np	np		np	np
MAPK10	5602	DA		np	np	np	np	np	np	np	np	np	np		np	np
MAPK11	5600	DA		np	np	np	np	np	np	np	np	np	np		np	np
MAPK14	1432	DA		np	np	np	np	np	np	np	np	np	np		np	np
MAPK9	5601	DA		np	np	np	np	np	np	np	np	np	np		np	np
MIF	4282	DA		np	np	np	np	np	np	np	np	np	np		np	np
NOS1	4842		SERT	np	np	np	np	np	np	np	np	np	np		np	np
NPR1	4881	DA		np	np	np	np	np	np	np	np	np	np		np	np
NR4A2	4929	DA		np	np	np	np	np	np	np	np	np	np		np	np
NRAS	4893		SERT	np	np	np	np	np	np	np	np	np	np		np	np
NSG1	27065	DA		np	np	np	np	np	np	np	np	np	np		np	np
OGDH	4967		SERT	np	np	np	np	np	np	np	np	np	np		np	np
OGDHL	55753		SERT	np	np	np	np	np	np	np	np	np	np		np	np
OR10H1	26539		SERT	np	np	np	np	np	np	np	np	np	np		np	np
OR10H2	26538		SERT	np	np	np	np	np	np	np	np	np	np		np	np
OR10H3	26532		SERT	np	np	np	np	np	np	np	np	np	np		np	np
OR10H4	126541		SERT	np	np	np	np	np	np	np	np	np	np		np	np
OR10H5	284433		SERT	np	np	np	np	np	np	np	np	np	np		np	np
OR10J5	127385		SERT	np	np	np	np	np	np	np	np	np	np		np	np
OR11H4	390442		SERT	np	np	np	np	np	np	np	np	np	np		np	np
OR5T2	219464		SERT	np	np	np	np	np	np	np	np	np	np		np	np
OR5T3	390154		SERT	np	np	np	np	np	np	np	np	np	np		np	np
OR6T1	219874		SERT	np	np	np	np	np	np	np	np	np	np		np	np
OTX2	5015	DA		np	np	np	np	np	np	np	np	np	np		np	np
P2RX1	5023		SERT	np	np	np	np	np	np	np	np	np	np		np	np
PALM	5064	DA		np	np	np	np	np	np	np	np	np	np		np	np
PARK2	5071	DA		np	np	np	np	np	np	np	np	np	np		np	np
PARK7	11315	DA		np	np	np	np	np	np	np	np	np	np		np	np
PCP4	5121	DA		np	np	np	np	np	np	np	np	np	np		np	np
PHOX2A	401	DA		np	np	np	np	np	np	np	np	np	np		np	np
PHOX2B	8929	DA		np	np	np	np	np	np	np	np	np	np		np	np
PITX3	5309	DA		np	np	np	np	np	np	np	np	np	np		np	np
PLA2G4A	5321		SERT	np	np	np	np	np	np	np	np	np	np		np	np
PLA2G4E	123745		SERT	np	np	np	np	np	np	np	np	np	np		np	np
PLA2G4F	255189		SERT	np	np	np	np	np	np	np	np	np	np		np	np
PLCB1	23236	DA	SERT	np	np	np	np	np	np	np	np	np	np		np	np
PLCB2	5330	DA	SERT	np	np	np	np	np	np	np	np	np	np		np	np
PLCB3	5331	DA	SERT	np	np	np	np	np	np	np	np	np	np		np	np
PNMT	5409	DA		np	np	np	np	np	np	np	np	np	np		np	np
PPP1CA	5499	DA		np	np	np	np	np	np	np	np	np	np		np	np
PPP1CB	5500	DA		np	np	np	np	np	np	np	np	np	np		np	np
PPP1CC	5501	DA		np	np	np	np	np	np	np	np	np	np		np	np
PPP1R1B	84152	DA		np	np	np	np	np	np	np	np	np	np		np	np
PPP2CA	5515	DA		np	np	np	np	np	np	np	np	np	np		np	np
PPP2CB	5516	DA		np	np	np	np	np	np	np	np	np	np		np	np
PPP2R2A	5520	DA		np	np	np	np	np	np	np	np	np	np		np	np
PPP2R2B	5521	DA		np	np	np	np	np	np	np	np	np	np		np	np
PPP2R2C	5522	DA		np	np	np	np	np	np	np	np	np	np		np	np
PPP2R3A	5523	DA		np	np	np	np	np	np	np	np	np	np		np	np
PPP2R3C	55012	DA		np	np	np	np	np	np	np	np	np	np		np	np
PPP2R5A	5525	DA		np	np	np	np	np	np	np	np	np	np		np	np
PPP2R5B	5526	DA		np	np	np	np	np	np	np	np	np	np		np	np
PPP2R5D	5528	DA		np	np	np	np	np	np	np	np	np	np		np	np
PPP2R5E	5529	DA		np	np	np	np	np	np	np	np	np	np		np	np
PPP3CA	5530	DA		np	np	np	np	np	np	np	np	np	np		np	np
PPP3CB	5532	DA		np	np	np	np	np	np	np	np	np	np		np	np
PRKACA	5566	DA	SERT	np	np	np	np	np	np	np	np	np	np		np	np
PRKACB	5567	DA	SERT	np	np	np	np	np	np	np	np	np	np		np	np
PRKACG	5568	DA	SERT	np	np	np	np	np	np	np	np	np	np		np	np
PRKCA	5578	DA	SERT	np	np	np	np	np	np	np	np	np	np		np	np
PRKCB	5579	DA	SERT	np	np	np	np	np	np	np	np	np	np		np	np
PRKCG	5582	DA	SERT	np	np	np	np	np	np	np	np	np	np		np	np
PRMT5	10419	DA		np	np	np	np	np	np	np	np	np	np		np	np
PTGS1	5742		SERT	np	np	np	np	np	np	np	np	np	np		np	np
PTGS2	5743	DA	SERT	np	np	np	np	np	np	np	np	np	np		np	np
PTPN11	5781	DA		np	np	np	np	np	np	np	np	np	np		np	np
RAB3B	5865	DA		np	np	np	np	np	np	np	np	np	np		np	np
RAF1	5894		SERT	np	np	np	np	np	np	np	np	np	np		np	np
RASD2	23551	DA		np	np	np	np	np	np	np	np	np	np		np	np
RGS8	85397	DA		np	np	np	np	np	np	np	np	np	np		np	np
RGS9	8787	DA		np	np	np	np	np	np	np	np	np	np		np	np
RSPO2	340419	DA		np	np	np	np	np	np	np	np	np	np		np	np
RYK	6259	DA		np	np	np	np	np	np	np	np	np	np		np	np
SFRP1	6422	DA		np	np	np	np	np	np	np	np	np	np		np	np
SHH	6469	DA		np	np	np	np	np	np	np	np	np	np		np	np
SIN3A	25942	DA		np	np	np	np	np	np	np	np	np	np		np	np
SLC18A1	6570	DA	SERT	np	np	np	np	np	np	np	np	np	np		np	np
SLC22A1	6580	DA		np	np	np	np	np	np	np	np	np	np		np	np
SLC22A2	6582	DA		np	np	np	np	np	np	np	np	np	np		np	np
SLC22A3	6581	DA		np	np	np	np	np	np	np	np	np	np		np	np
SLC6A2	6530	DA		np	np	np	np	np	np	np	np	np	np		np	np
SLC6A3	6531	DA*		np	np	np	np	np	np	np	np	np	np		np	np
SLC6A4	6532	DA	SERT*	np	np	np	np	np	np	np	np	np	np		np	np
SNCA	6622	DA	SERT	np	np	np	np	np	np	np	np	np	np		np	np
SNCB	6620	DA		np	np	np	np	np	np	np	np	np	np		np	np
SNCG	6623	DA		np	np	np	np	np	np	np	np	np	np		np	np
SRD5A1	6715		SERT	np	np	np	np	np	np	np	np	np	np		np	np
SYK	6850		SERT	np	np	np	np	np	np	np	np	np	np		np	np
TACR3	6870	DA		np	np	np	np	np	np	np	np	np	np		np	np
TAT	6898	DA		np	np	np	np	np	np	np	np	np	np		np	np
TDO2	6999		SERT	np	np	np	np	np	np	np	np	np	np		np	np
TGFB2	7042	DA		np	np	np	np	np	np	np	np	np	np		np	np
TH	7054	DA*		np	np	np	np	np	np	np	np	np	np		np	np
TPH2	121278		SERT*	np	np	np	np	np	np	np	np	np	np		np	np
TPO	7173	DA		np	np	np	np	np	np	np	np	np	np		np	np
TRPC1	7220		SERT	np	np	np	np	np	np	np	np	np	np		np	np
TYR	7299	DA		np	np	np	np	np	np	np	np	np	np		np	np
TYRP1	7306	DA		np	np	np	np	np	np	np	np	np	np		np	np
VEGFA	7422	DA		np	np	np	np	np	np	np	np	np	np		np	np
WNT1	7471	DA		np	np	np	np	np	np	np	np	np	np		np	np
WNT3A	89780	DA		np	np	np	np	np	np	np	np	np	np		np	np
WNT5A	7474	DA		np	np	np	np	np	np	np	np	np	np		np	np
ZACN	353174		SERT	np	np	np	np	np	np	np	np	np	np		np	np
OR10J6P	401973		SERT	np	np	np	np	np	np	np	np	np	np		np	np
KIF5C	3800	DA		np	np	np	np	np	np	np	np	np	np		np	np
OR11H7	390441		SERT	np	np	np	np	np	np	np	np	np	np		np	np
Highlighted in green, nominally significant results. DA: dopaminergic gene set; SERT: serotonergic gene set. * genes present in the DA or SERT core gene set. ADHD: Attention-Deficit/Hyperactivity Disorder; ASD: Autism Spectrum Disorder; BIP: Bipolar Disorder; MD: Major Depression; SCZ: Schizophrenia; CD-MA: Cross-Disorder meta-analysis; np: not present.

## Sheet: Table S9 - Cortex
Supplementary Table S9. MetaXcan prediction of gene expression effects on the studied disorders for cortex.
				ADHD		ASD		BiP		MD		SCZ			CD-MA
Gene symbol	entrezID	Gene sets		p-val	Z-score	p-val	Z-score	p-val	Z-score	p-val	Z-score	p-val	Z-score		p-val	Z-score
AADAT	51166		SERT	0.0288779	-2.18515	0.315074	-1.00463	0.208867	1.25669	0.237188	-1.18204	0.585082	-0.545977		0.937428	0.0785034
ACAT1	38		SERT	0.582246	-0.550107	0.348668	0.937176	0.737347	0.335369	0.656121	0.445275	0.478	0.709522		0.987083	-0.0161897
ADCY6	112	DA		0.180489	1.33925	0.263918	1.11718	0.411035	0.822073	0.664847	0.433231	0.11139	1.59198		0.114376	1.57883
ADH5	128	DA		0.451126	0.75354	0.649634	0.454271	0.768673	-0.294111	0.726639	-0.3496	0.327377	-0.979411		0.909751	0.113353
ALDH2	217		SERT	0.00618628	-2.73774	0.435302	0.78015	0.582513	0.549718	0.282075	1.07567	0.105505	1.61873		0.0930521	1.67951
ALDH3A2	224		SERT	0.252066	-1.14535	0.289931	1.05827	0.828103	0.217135	0.349353	0.935845	0.913766	0.10829		0.681055	0.411024
ALOX15	246		SERT	0.591496	0.536669	0.629459	-0.482488	0.531639	-0.625507	0.909028	-0.114265	0.920889	-0.0993136		0.683648	-0.407491
ALOX15B	247		SERT	0.072793	1.79413	0.708704	0.373597	0.397522	0.846055	0.829847	0.214898	0.512677	0.654675		0.208272	1.25833
ALOX5	240		SERT	0.489397	0.691268	0.669712	-0.426543	0.672291	-0.423006	0.746639	-0.323074	0.69488	-0.392241		0.95372	-0.0580355
ATF4	468	DA		0.0713341	1.80334	0.782363	0.27624	0.752985	0.314705	0.963838	-0.0453379	0.297192	1.04247		0.148408	1.44518
BTBD9	114781		SERT	0.48203	0.703041	0.717045	0.36241	0.938655	-0.076961	0.706388	0.376711	0.773836	0.287361		0.861161	0.174896
CACNA1A	773	DA	SERT	0.026711	-2.21571	0.639641	-0.468201	0.818712	0.229202	0.63334	0.477031	0.874838	0.157516		0.67531	-0.418871
CACNA1B	774	DA	SERT	0.944893	-0.0691219	0.40489	0.832919	0.00171535	3.13554	0.508586	0.661041	0.0511437	1.95027		0.0313482	2.15262
CALM1	801	DA		0.145303	-1.45633	0.809664	-0.240859	0.882214	-0.148163	0.750309	-0.318231	0.59451	-0.532312		0.534911	-0.620526
CALML3	810	DA		0.679723	0.412841	0.455856	-0.745687	0.898091	-0.128073	0.731721	-0.342837	0.525	-0.635657		0.298201	-1.0403
CAMK2B	816	DA		0.825674	-0.220254	0.386985	0.865098	0.946501	0.0671015	0.479896	0.706471	0.84652	0.19356		0.928177	0.0901391
CHRM5	1133	DA		0.977105	0.0286989	0.438758	0.774292	0.527847	0.631296	0.656808	0.444324	0.387076	0.864933		0.317073	1.00049
CLIC6	54102	DA		0.768988	-0.293698	0.899512	0.126278	0.897977	-0.128218	0.60662	0.514904	0.615998	-0.501531		0.976568	0.029372
CYP1A1	1543		SERT	0.393728	-0.852877	0.50032	0.673987	0.877161	0.154569	0.481786	0.703433	0.490406	0.689664		0.228916	1.20316
CYP2C8	1558		SERT	0.835961	-0.207062	0.438537	-0.774666	0.910637	-0.112235	0.951362	-0.0609963	0.0728196	-1.79396		0.211304	-1.24999
CYP2D6	1565		SERT	0.529357	-0.628987	0.485224	0.697925	0.616888	0.500266	0.93768	0.0781862	0.490091	0.690165		0.348974	0.936582
CYP2J2	1573		SERT	0.499594	-0.675129	0.663102	0.435634	0.5185	0.64566	0.849496	0.189762	0.628384	0.484003		0.960276	-0.0498069
DBH	1621	DA*		0.287435	-1.06377	0.380488	-0.876998	0.0925248	-1.68223	0.834134	-0.209403	0.854426	-0.183475		0.340752	-0.952681
DCT	1638	DA		0.493627	0.684552	0.849709	0.18949	0.754535	0.312666	0.839828	0.202114	0.826935	0.218634		0.877902	0.15363
DNM1	1759	DA		0.00851793	2.63082	0.00591669	2.75236	0.0576115	1.89864	0.00304611	2.96305	0.0311704	2.15489		0.00026065	3.65156
DTNBP1	84062	DA		0.278426	-1.08386	0.845629	0.194699	0.797192	0.256983	0.715266	0.364793	0.83244	-0.211574		0.661589	0.437721
FAH	2184	DA		0.616169	-0.501287	0.518	0.646431	0.472226	0.718861	0.998653	0.00168822	0.753052	0.314618		0.862301	0.173445
FAHD1	81889	DA		0.824912	-0.221231	0.937099	0.078917	0.845649	0.194673	0.998307	-0.00212131	0.877796	0.153764		0.891064	0.136958
FZD3	7976	DA		0.442762	-0.767538	0.659356	-0.440802	0.365629	-0.904691	0.238122	-1.17969	0.787318	-0.269794		0.269032	1.10529
GABBR1	2550	DA		0.263146	1.11899	0.765624	0.298103	np	np	np	np	np	np		np	np
GCDH	2639		SERT	0.900227	0.125374	0.728292	-0.347398	0.523122	-0.63854	0.393284	-0.853677	0.731869	-0.342641		0.858395	0.178418
GNA12	2768	DA		0.476931	-0.711247	0.886141	0.143189	0.912573	0.109794	0.326787	0.980605	0.999261	-0.000926735		0.935299	-0.0811796
GNA15	2769	DA		0.497941	-0.677733	0.785798	0.271771	0.902647	-0.122319	0.639044	-0.469036	0.880017	0.150947		0.929051	0.0890387
GNAQ	2776	DA	SERT	0.26805	1.10756	0.701396	-0.383437	0.801905	-0.250882	0.938531	-0.0771164	0.873137	-0.159675		0.834292	0.2092
GNB3	2784	DA	SERT	0.268923	1.10555	0.533842	0.622151	0.380088	0.877733	0.62847	0.483881	0.387431	0.864285		0.720501	0.357789
GNG10	2790		SERT	0.15238	-1.43118	0.777488	-0.282595	0.873929	-0.158669	0.824938	-0.221198	0.91214	0.110339		0.878196	0.153257
GNG4	2786	DA	SERT	0.0440725	-2.0134	0.610519	0.509333	0.62343	0.490995	0.756126	0.310572	0.880063	-0.150889		0.474637	-0.714955
GPR83	10888	DA		0.20614	-1.26425	0.684558	-0.406251	0.194617	-1.29704	0.47558	-0.71343	0.281693	-1.07652		0.248326	-1.15442
GSTZ1	2954	DA		0.0398859	-2.05493	0.875157	0.157112	0.635994	0.473307	0.658636	0.441797	0.631906	0.479045		0.530537	0.627186
HRAS	3265		SERT	0.996624	-0.00423151	0.79449	-0.260484	0.786067	0.271421	0.872843	0.160048	0.66949	0.426848		0.844251	-0.196458
HTR1A	3350	DA	SERT*	0.895803	0.130965	0.932518	0.0846778	0.742972	0.32792	0.670749	0.425121	0.851752	0.186884		0.977977	0.0276051
HTR1D	3352		SERT*	0.491339	-0.68818	0.868223	0.165916	0.744434	0.325987	0.700349	0.384849	0.801714	0.25113		0.747522	0.321908
ID1	3397	DA		0.96213	0.0474813	0.488228	-0.693129	0.926785	0.09189	0.602577	-0.520698	0.852931	-0.18538		0.816516	-0.232029
KCNJ3	3760	DA	SERT	0.106575	1.61378	0.124747	-1.53515	0.669917	-0.426262	0.987449	0.015731	0.219815	-1.22702		0.245795	-1.16062
KCNQ4	9132	DA		0.737803	0.334764	0.926926	-0.0917136	0.872311	-0.160724	0.128097	-1.52165	0.338372	-0.957387		0.878644	-0.152688
MAPK10	5602	DA		0.132288	1.50514	0.873088	-0.159738	0.00729893	2.68289	0.00961873	2.58924	0.0574855	1.8996		0.00696053	2.69873
MAPK12	6300	DA		0.427656	0.793209	0.784277	-0.273749	0.982105	0.0224303	0.855421	-0.182206	0.739822	0.332089		0.501816	0.671634
MAPK13	5603	DA		0.992808	0.00901394	0.673566	0.421259	0.267728	1.10831	0.843974	0.196813	0.124236	1.53724		0.798296	0.255553
MAPK3	5595		SERT	0.838486	0.20383	0.972138	0.0349263	0.957525	-0.0532599	0.62259	-0.492183	0.687825	-0.401809		0.624014	-0.490169
MAPK9	5601	DA		0.574825	0.56096	0.744379	0.32606	0.554181	0.591506	0.936418	0.0797723	0.697708	0.388417		0.82025	0.227224
NPY2R	4887	DA		0.3956	0.849506	0.5271	0.632439	0.2237	1.21675	0.044	2.01409	0.4446	0.764449		0.201713	1.27669
NSG1	27065	DA		0.154414	1.42411	0.383781	-0.870951	0.184353	-1.32747	0.648912	-0.455274	0.47461	-0.714998		0.834068	-0.209487
PARK2	5071	DA		0.215464	1.23868	0.815679	0.233106	0.751166	-0.317102	0.650204	0.453478	0.428062	-0.792513		0.452104	-0.751912
PCP4	5121	DA		0.184927	1.32574	0.988887	-0.0139285	0.685068	0.405557	0.787571	0.269467	0.747806	0.321533		0.993597	0.00802558
PLA2G4B	100137049		SERT	0.652443	-0.450371	0.805847	0.245787	0.802864	-0.249642	0.511883	0.655909	0.754487	-0.312728		0.9559	0.0552994
PLA2G4C	8605		SERT	0.991954	-0.0100841	0.33138	0.971339	0.591478	0.536695	0.537807	0.616133	0.107607	1.60904		0.430372	0.788555
PNKD	25953	DA		0.837646	-0.204905	0.305392	-1.02494	0.514591	-0.651706	0.337431	-0.959254	0.327705	-0.978748		0.768886	-0.293833
PPP1CB	5500	DA		0.164637	1.38964	0.876331	0.155621	0.893599	0.133751	0.807241	0.243987	0.610851	0.508859		0.723934	0.353206
PPP2R1B	5519	DA		0.639541	0.46834	0.976519	0.0294338	0.943199	-0.0712501	0.986054	-0.0174794	0.971454	0.0357846		0.994945	-0.00633538
PPP2R3A	5523	DA		0.587619	0.542289	0.125851	1.53067	0.94873	-0.0643013	0.866541	0.168054	0.608201	0.512644		0.809165	0.241503
PPP2R3C	55012	DA		0.136004	-1.49084	0.994602	-0.00676528	0.977223	0.0285508	0.736846	0.336033	0.74637	0.32343		0.634397	0.475547
PPP2R5C	5527	DA		0.0728237	1.79393	0.810613	0.239635	0.83854	-0.203761	0.736072	-0.33706	0.952095	-0.0600759		0.700727	0.384339
PPP3CC	5533	DA		0.291104	1.0557	0.780628	0.2785	0.862822	0.172783	0.900712	0.124762	0.871824	-0.161341		0.799042	0.254587
PRKCA	5578	DA	SERT	0.559914	0.582969	0.700024	-0.385288	0.982989	0.021322	0.636935	0.471989	0.9824	0.0220604		0.885849	0.143559
PTGS2	5743	DA	SERT	0.900111	0.125521	0.463843	0.732533	0.837595	0.20497	0.154544	1.42366	0.535047	0.62032		0.256078	1.13571
RAPGEF3	10411		SERT	0.568333	-0.570509	0.814476	-0.234655	0.983752	0.0203659	0.702934	-0.381363	0.623023	-0.491571		0.7184	-0.360598
RNF180	285671		SERT	0.602087	0.521401	0.347054	-0.940319	0.536017	-0.618847	0.431725	-0.786243	0.750898	-0.317455		0.705066	-0.378491
RSPO2	340419	DA		0.30633	-1.02295	0.814793	-0.234247	0.808545	0.242304	0.687878	-0.401737	0.515546	0.650227		0.846315	0.193822
SLC18A2	6571	DA	SERT	0.0520667	-1.94258	0.752455	-0.315404	0.712946	-0.367902	0.812987	-0.236574	0.506864	-0.663729		0.942418	0.0722311
SLC22A3	6581	DA		0.316263	1.00217	0.323031	0.988248	0.501872	0.671548	0.687675	0.402012	0.796191	0.25828		0.573713	0.562592
TACR3	6870	DA		0.903217	-0.121599	0.522596	-0.639349	0.966842	-0.0415693	0.501231	-0.672555	0.640008	-0.467687		0.914702	0.107109
TDO2	6999		SERT	0.809598	-0.240945	0.648046	0.456479	0.555083	0.59016	0.657706	0.443083	0.574915	0.560828		0.998784	0.00152417
AANAT	15		SERT	np	np	np	np	np	np	np	np	np	np		np	np
ABAT	18	DA		np	np	np	np	np	np	np	np	np	np		np	np
ABL1	25	DA		np	np	np	np	np	np	np	np	np	np		np	np
ACAT2	39		SERT	np	np	np	np	np	np	np	np	np	np		np	np
ACMSD	130013		SERT	np	np	np	np	np	np	np	np	np	np		np	np
ADCY5	111	DA	SERT	np	np	np	np	np	np	np	np	np	np		np	np
ADH1A	124	DA		np	np	np	np	np	np	np	np	np	np		np	np
ADH1B	125	DA		np	np	np	np	np	np	np	np	np	np		np	np
ADH1C	126	DA		np	np	np	np	np	np	np	np	np	np		np	np
ADH4	127	DA		np	np	np	np	np	np	np	np	np	np		np	np
ADH6	130	DA		np	np	np	np	np	np	np	np	np	np		np	np
ADH7	131	DA		np	np	np	np	np	np	np	np	np	np		np	np
AFMID	125061		SERT	np	np	np	np	np	np	np	np	np	np		np	np
AKT1	207	DA		np	np	np	np	np	np	np	np	np	np		np	np
AKT2	208	DA		np	np	np	np	np	np	np	np	np	np		np	np
AKT3	10000	DA		np	np	np	np	np	np	np	np	np	np		np	np
ALDH1A3	220	DA		np	np	np	np	np	np	np	np	np	np		np	np
ALDH1B1	219		SERT	np	np	np	np	np	np	np	np	np	np		np	np
ALDH3A1	218	DA		np	np	np	np	np	np	np	np	np	np		np	np
ALDH3B1	221	DA		np	np	np	np	np	np	np	np	np	np		np	np
ALDH3B2	222	DA		np	np	np	np	np	np	np	np	np	np		np	np
ALDH7A1	501		SERT	np	np	np	np	np	np	np	np	np	np		np	np
ALDH9A1	223		SERT	np	np	np	np	np	np	np	np	np	np		np	np
ALOX12	239		SERT	np	np	np	np	np	np	np	np	np	np		np	np
ALOX12B	242		SERT	np	np	np	np	np	np	np	np	np	np		np	np
AOC1	26		SERT	np	np	np	np	np	np	np	np	np	np		np	np
AOC2	314	DA		np	np	np	np	np	np	np	np	np	np		np	np
AOC3	8639	DA		np	np	np	np	np	np	np	np	np	np		np	np
AOX1	316	DA	SERT	np	np	np	np	np	np	np	np	np	np		np	np
APP	351		SERT	np	np	np	np	np	np	np	np	np	np		np	np
ARNTL	406	DA		np	np	np	np	np	np	np	np	np	np		np	np
ARRB2	409	DA		np	np	np	np	np	np	np	np	np	np		np	np
ATF2	1386	DA		np	np	np	np	np	np	np	np	np	np		np	np
ATF6B	1388	DA		np	np	np	np	np	np	np	np	np	np		np	np
ATP1A3	478	DA		np	np	np	np	np	np	np	np	np	np		np	np
BRAF	673		SERT	np	np	np	np	np	np	np	np	np	np		np	np
CACNA1C	775	DA	SERT	np	np	np	np	np	np	np	np	np	np		np	np
CACNA1D	776	DA	SERT	np	np	np	np	np	np	np	np	np	np		np	np
CACNA1S	779		SERT	np	np	np	np	np	np	np	np	np	np		np	np
CALM2	805	DA		np	np	np	np	np	np	np	np	np	np		np	np
CALM3	808	DA		np	np	np	np	np	np	np	np	np	np		np	np
CALML4	91860	DA		np	np	np	np	np	np	np	np	np	np		np	np
CALML5	51806	DA		np	np	np	np	np	np	np	np	np	np		np	np
CALML6	163688	DA		np	np	np	np	np	np	np	np	np	np		np	np
CALY	50632	DA		np	np	np	np	np	np	np	np	np	np		np	np
CAMK2A	815	DA		np	np	np	np	np	np	np	np	np	np		np	np
CAMK2D	817	DA		np	np	np	np	np	np	np	np	np	np		np	np
CAMK2G	818	DA		np	np	np	np	np	np	np	np	np	np		np	np
CASP3	836		SERT	np	np	np	np	np	np	np	np	np	np		np	np
CAT	847		SERT	np	np	np	np	np	np	np	np	np	np		np	np
CAV2	858	DA		np	np	np	np	np	np	np	np	np	np		np	np
CDK5	1020	DA		np	np	np	np	np	np	np	np	np	np		np	np
CELSR3	1951	DA		np	np	np	np	np	np	np	np	np	np		np	np
CHRNA3	1136		SERT	np	np	np	np	np	np	np	np	np	np		np	np
CHRNA4	1137	DA		np	np	np	np	np	np	np	np	np	np		np	np
CHRNA6	8973	DA		np	np	np	np	np	np	np	np	np	np		np	np
CHRNB2	1141	DA		np	np	np	np	np	np	np	np	np	np		np	np
CLOCK	9575	DA		np	np	np	np	np	np	np	np	np	np		np	np
CNR1	1268	DA		np	np	np	np	np	np	np	np	np	np		np	np
CNTNAP4	85445	DA		np	np	np	np	np	np	np	np	np	np		np	np
COMT	1312	DA*		np	np	np	np	np	np	np	np	np	np		np	np
CREB1	1385	DA		np	np	np	np	np	np	np	np	np	np		np	np
CREB3	10488	DA		np	np	np	np	np	np	np	np	np	np		np	np
CREB3L1	90993	DA		np	np	np	np	np	np	np	np	np	np		np	np
CREB3L2	64764	DA		np	np	np	np	np	np	np	np	np	np		np	np
CREB3L3	84699	DA		np	np	np	np	np	np	np	np	np	np		np	np
CREB3L4	148327	DA		np	np	np	np	np	np	np	np	np	np		np	np
CREB5	9586	DA		np	np	np	np	np	np	np	np	np	np		np	np
CRH	1392	DA	SERT	np	np	np	np	np	np	np	np	np	np		np	np
CRHBP	1393	DA		np	np	np	np	np	np	np	np	np	np		np	np
CSNK1E	1454	DA		np	np	np	np	np	np	np	np	np	np		np	np
CTNNB1	1499	DA		np	np	np	np	np	np	np	np	np	np		np	np
CXCL12	6387	DA		np	np	np	np	np	np	np	np	np	np		np	np
CYP1A2	1544		SERT	np	np	np	np	np	np	np	np	np	np		np	np
CYP1B1	1545		SERT	np	np	np	np	np	np	np	np	np	np		np	np
CYP2C18	1562		SERT	np	np	np	np	np	np	np	np	np	np		np	np
CYP2C19	1557		SERT	np	np	np	np	np	np	np	np	np	np		np	np
CYP2C9	1559		SERT	np	np	np	np	np	np	np	np	np	np		np	np
CYP4X1	260293		SERT	np	np	np	np	np	np	np	np	np	np		np	np
DAO	1610	DA		np	np	np	np	np	np	np	np	np	np		np	np
DDC	1644	DA*	SERT*	np	np	np	np	np	np	np	np	np	np		np	np
DKK1	22943	DA		np	np	np	np	np	np	np	np	np	np		np	np
DLG4	1742	DA		np	np	np	np	np	np	np	np	np	np		np	np
DMRTA2	63950	DA		np	np	np	np	np	np	np	np	np	np		np	np
DNAJC14	85406	DA		np	np	np	np	np	np	np	np	np	np		np	np
DNM2	1785	DA		np	np	np	np	np	np	np	np	np	np		np	np
DRD1	1812	DA*		np	np	np	np	np	np	np	np	np	np		np	np
DRD2	1813	DA*		np	np	np	np	np	np	np	np	np	np		np	np
DRD3	1814	DA*		np	np	np	np	np	np	np	np	np	np		np	np
DRD4	1815	DA*		np	np	np	np	np	np	np	np	np	np		np	np
DRD5	1816	DA*		np	np	np	np	np	np	np	np	np	np		np	np
DUSP1	1843		SERT	np	np	np	np	np	np	np	np	np	np		np	np
ECHS1	1892		SERT	np	np	np	np	np	np	np	np	np	np		np	np
EHHADH	1962		SERT	np	np	np	np	np	np	np	np	np	np		np	np
EN1	2019	DA		np	np	np	np	np	np	np	np	np	np		np	np
FCER1G	2207		SERT	np	np	np	np	np	np	np	np	np	np		np	np
FGF8	2253	DA		np	np	np	np	np	np	np	np	np	np		np	np
FLOT1	10211	DA		np	np	np	np	np	np	np	np	np	np		np	np
FOS	2353	DA		np	np	np	np	np	np	np	np	np	np		np	np
FOXA1	3169	DA		np	np	np	np	np	np	np	np	np	np		np	np
FOXA2	3170	DA		np	np	np	np	np	np	np	np	np	np		np	np
FZD1	8321	DA		np	np	np	np	np	np	np	np	np	np		np	np
GABRB1	2560		SERT	np	np	np	np	np	np	np	np	np	np		np	np
GABRB2	2561		SERT	np	np	np	np	np	np	np	np	np	np		np	np
GABRB3	2562		SERT	np	np	np	np	np	np	np	np	np	np		np	np
GCH1	2643	DA		np	np	np	np	np	np	np	np	np	np		np	np
GDNF	2668	DA		np	np	np	np	np	np	np	np	np	np		np	np
GNA11	2767	DA		np	np	np	np	np	np	np	np	np	np		np	np
GNA13	10672	DA		np	np	np	np	np	np	np	np	np	np		np	np
GNA14	9630	DA		np	np	np	np	np	np	np	np	np	np		np	np
GNAI1	2770	DA	SERT	np	np	np	np	np	np	np	np	np	np		np	np
GNAI2	2771		SERT	np	np	np	np	np	np	np	np	np	np		np	np
GNAI3	2773	DA	SERT	np	np	np	np	np	np	np	np	np	np		np	np
GNAL	2774	DA		np	np	np	np	np	np	np	np	np	np		np	np
GNAO1	2775	DA	SERT	np	np	np	np	np	np	np	np	np	np		np	np
GNAS	2778	DA	SERT	np	np	np	np	np	np	np	np	np	np		np	np
GNB1	2782	DA	SERT	np	np	np	np	np	np	np	np	np	np		np	np
GNB2	2783		SERT	np	np	np	np	np	np	np	np	np	np		np	np
GNB4	59345	DA	SERT	np	np	np	np	np	np	np	np	np	np		np	np
GNB5	10681	DA	SERT	np	np	np	np	np	np	np	np	np	np		np	np
GNG11	2791	DA	SERT	np	np	np	np	np	np	np	np	np	np		np	np
GNG12	55970		SERT	np	np	np	np	np	np	np	np	np	np		np	np
GNG13	51764		SERT	np	np	np	np	np	np	np	np	np	np		np	np
GNG2	54331	DA	SERT	np	np	np	np	np	np	np	np	np	np		np	np
GNG3	2785	DA	SERT	np	np	np	np	np	np	np	np	np	np		np	np
GNG5	2787	DA	SERT	np	np	np	np	np	np	np	np	np	np		np	np
GNG7	2788	DA	SERT	np	np	np	np	np	np	np	np	np	np		np	np
GNG8	94235	DA	SERT	np	np	np	np	np	np	np	np	np	np		np	np
GNGT1	2792	DA	SERT	np	np	np	np	np	np	np	np	np	np		np	np
GNGT2	2793	DA	SERT	np	np	np	np	np	np	np	np	np	np		np	np
GOT1	2805	DA		np	np	np	np	np	np	np	np	np	np		np	np
GOT2	2806	DA		np	np	np	np	np	np	np	np	np	np		np	np
GPR156	165829	DA		np	np	np	np	np	np	np	np	np	np		np	np
GPR21	2844	DA		np	np	np	np	np	np	np	np	np	np		np	np
GPR35	2859	DA		np	np	np	np	np	np	np	np	np	np		np	np
GPR37	2861	DA		np	np	np	np	np	np	np	np	np	np		np	np
GPR52	9293	DA		np	np	np	np	np	np	np	np	np	np		np	np
GRIA1	2890	DA		np	np	np	np	np	np	np	np	np	np		np	np
GRIA2	2891	DA		np	np	np	np	np	np	np	np	np	np		np	np
GRIA4	2893	DA		np	np	np	np	np	np	np	np	np	np		np	np
GRIN2A	2903	DA	SERT	np	np	np	np	np	np	np	np	np	np		np	np
GRIN2B	2904	DA		np	np	np	np	np	np	np	np	np	np		np	np
GSK3A	2931	DA		np	np	np	np	np	np	np	np	np	np		np	np
GSK3B	2932	DA		np	np	np	np	np	np	np	np	np	np		np	np
HAAO	23498		SERT	np	np	np	np	np	np	np	np	np	np		np	np
HADH	3033		SERT	np	np	np	np	np	np	np	np	np	np		np	np
HADHA	3030		SERT	np	np	np	np	np	np	np	np	np	np		np	np
HCN3	57657	DA		np	np	np	np	np	np	np	np	np	np		np	np
HDAC2	3066	DA		np	np	np	np	np	np	np	np	np	np		np	np
HGD	3081	DA		np	np	np	np	np	np	np	np	np	np		np	np
HIF1A	3091	DA		np	np	np	np	np	np	np	np	np	np		np	np
HMP19	51617	DA		np	np	np	np	np	np	np	np	np	np		np	np
HPD	3242	DA		np	np	np	np	np	np	np	np	np	np		np	np
HRH3	11255		SERT	np	np	np	np	np	np	np	np	np	np		np	np
HTR1B	3351	DA	SERT*	np	np	np	np	np	np	np	np	np	np		np	np
HTR1E	3354		SERT*	np	np	np	np	np	np	np	np	np	np		np	np
HTR1F	3355		SERT*	np	np	np	np	np	np	np	np	np	np		np	np
HTR2A	3356	DA	SERT*	np	np	np	np	np	np	np	np	np	np		np	np
HTR2B	3357		SERT*	np	np	np	np	np	np	np	np	np	np		np	np
HTR3A	3359		SERT*	np	np	np	np	np	np	np	np	np	np		np	np
HTR3B	9177		SERT*	np	np	np	np	np	np	np	np	np	np		np	np
HTR3C	170572		SERT*	np	np	np	np	np	np	np	np	np	np		np	np
HTR3D	200909		SERT*	np	np	np	np	np	np	np	np	np	np		np	np
HTR3E	285242		SERT*	np	np	np	np	np	np	np	np	np	np		np	np
HTR4	3360		SERT*	np	np	np	np	np	np	np	np	np	np		np	np
HTR5A	3361		SERT*	np	np	np	np	np	np	np	np	np	np		np	np
HTR6	3362		SERT*	np	np	np	np	np	np	np	np	np	np		np	np
HTR7	3363	DA	SERT*	np	np	np	np	np	np	np	np	np	np		np	np
IDO1	3620		SERT	np	np	np	np	np	np	np	np	np	np		np	np
IDO2	169355		SERT	np	np	np	np	np	np	np	np	np	np		np	np
IL4I1	259307		SERT	np	np	np	np	np	np	np	np	np	np		np	np
INMT	11185		SERT	np	np	np	np	np	np	np	np	np	np		np	np
ITPR1	3708	DA	SERT	np	np	np	np	np	np	np	np	np	np		np	np
ITPR2	3709	DA	SERT	np	np	np	np	np	np	np	np	np	np		np	np
ITPR3	3710	DA	SERT	np	np	np	np	np	np	np	np	np	np		np	np
JMJD7-PLA2G4B	8681		SERT	np	np	np	np	np	np	np	np	np	np		np	np
KCNA2	3737	DA		np	np	np	np	np	np	np	np	np	np		np	np
KCND2	3751		SERT	np	np	np	np	np	np	np	np	np	np		np	np
KCNJ5	3762	DA	SERT	np	np	np	np	np	np	np	np	np	np		np	np
KCNJ6	3763	DA	SERT	np	np	np	np	np	np	np	np	np	np		np	np
KCNJ9	3765	DA	SERT	np	np	np	np	np	np	np	np	np	np		np	np
KCNN2	3781		SERT	np	np	np	np	np	np	np	np	np	np		np	np
KIF5A	3798	DA		np	np	np	np	np	np	np	np	np	np		np	np
KIF5B	3799	DA		np	np	np	np	np	np	np	np	np	np		np	np
KLF16	83855	DA		np	np	np	np	np	np	np	np	np	np		np	np
KMO	8564		SERT	np	np	np	np	np	np	np	np	np	np		np	np
KRAS	3845		SERT	np	np	np	np	np	np	np	np	np	np		np	np
KYAT1	883		SERT	np	np	np	np	np	np	np	np	np	np		np	np
KYAT3	56267		SERT	np	np	np	np	np	np	np	np	np	np		np	np
KYNU	8942		SERT	np	np	np	np	np	np	np	np	np	np		np	np
LILRB1	10859		SERT	np	np	np	np	np	np	np	np	np	np		np	np
LMX1A	4009	DA		np	np	np	np	np	np	np	np	np	np		np	np
LMX1B	4010	DA		np	np	np	np	np	np	np	np	np	np		np	np
LRP6	4040	DA		np	np	np	np	np	np	np	np	np	np		np	np
LRRK2	120892	DA		np	np	np	np	np	np	np	np	np	np		np	np
MAP2K1	5604		SERT	np	np	np	np	np	np	np	np	np	np		np	np
MAPK1	5594		SERT	np	np	np	np	np	np	np	np	np	np		np	np
MAPK11	5600	DA		np	np	np	np	np	np	np	np	np	np		np	np
MAPK14	1432	DA		np	np	np	np	np	np	np	np	np	np		np	np
MAPK8	5599	DA		np	np	np	np	np	np	np	np	np	np		np	np
MIF	4282	DA		np	np	np	np	np	np	np	np	np	np		np	np
NOS1	4842		SERT	np	np	np	np	np	np	np	np	np	np		np	np
NPR1	4881	DA		np	np	np	np	np	np	np	np	np	np		np	np
NR4A2	4929	DA		np	np	np	np	np	np	np	np	np	np		np	np
NRAS	4893		SERT	np	np	np	np	np	np	np	np	np	np		np	np
OGDH	4967		SERT	np	np	np	np	np	np	np	np	np	np		np	np
OGDHL	55753		SERT	np	np	np	np	np	np	np	np	np	np		np	np
OPRK1	4986	DA		np	np	np	np	np	np	np	np	np	np		np	np
OPRM1	4988	DA		np	np	np	np	np	np	np	np	np	np		np	np
OR10H1	26539		SERT	np	np	np	np	np	np	np	np	np	np		np	np
OR10H2	26538		SERT	np	np	np	np	np	np	np	np	np	np		np	np
OR10H3	26532		SERT	np	np	np	np	np	np	np	np	np	np		np	np
OR10H4	126541		SERT	np	np	np	np	np	np	np	np	np	np		np	np
OR10H5	284433		SERT	np	np	np	np	np	np	np	np	np	np		np	np
OR10J5	127385		SERT	np	np	np	np	np	np	np	np	np	np		np	np
OR11H4	390442		SERT	np	np	np	np	np	np	np	np	np	np		np	np
OR5T2	219464		SERT	np	np	np	np	np	np	np	np	np	np		np	np
OR5T3	390154		SERT	np	np	np	np	np	np	np	np	np	np		np	np
OR6T1	219874		SERT	np	np	np	np	np	np	np	np	np	np		np	np
OTX2	5015	DA		np	np	np	np	np	np	np	np	np	np		np	np
P2RX1	5023		SERT	np	np	np	np	np	np	np	np	np	np		np	np
PALM	5064	DA		np	np	0.680516	-134.847	0.871607	0.739498	0.366264	0.717221	0.886397	0.752396		np	np
PARK7	11315	DA		np	np	np	np	np	np	np	np	np	np		np	np
PDE1B	5153	DA	SERT	np	np	np	np	np	np	np	np	np	np		np	np
PHOX2A	401	DA		np	np	np	np	np	np	np	np	np	np		np	np
PHOX2B	8929	DA		np	np	np	np	np	np	np	np	np	np		np	np
PINK1	65018	DA		np	np	np	np	np	np	np	np	np	np		np	np
PITX3	5309	DA		np	np	np	np	np	np	np	np	np	np		np	np
PLA2G4A	5321		SERT	np	np	np	np	np	np	np	np	np	np		np	np
PLA2G4D	283748		SERT	np	np	np	np	np	np	np	np	np	np		np	np
PLA2G4E	123745		SERT	np	np	np	np	np	np	np	np	np	np		np	np
PLA2G4F	255189		SERT	np	np	np	np	np	np	np	np	np	np		np	np
PLCB1	23236	DA	SERT	np	np	np	np	np	np	np	np	np	np		np	np
PLCB2	5330	DA	SERT	np	np	np	np	np	np	np	np	np	np		np	np
PLCB3	5331	DA	SERT	np	np	np	np	np	np	np	np	np	np		np	np
PLCB4	5332	DA	SERT	np	np	np	np	np	np	np	np	np	np		np	np
PNMT	5409	DA		np	np	np	np	np	np	np	np	np	np		np	np
PPP1CA	5499	DA		np	np	np	np	np	np	np	np	np	np		np	np
PPP1CC	5501	DA		np	np	np	np	np	np	np	np	np	np		np	np
PPP1R1B	84152	DA		np	np	np	np	np	np	np	np	np	np		np	np
PPP2CA	5515	DA		np	np	np	np	np	np	np	np	np	np		np	np
PPP2CB	5516	DA		np	np	np	np	np	np	np	np	np	np		np	np
PPP2R1A	5518	DA		np	np	np	np	np	np	np	np	np	np		np	np
PPP2R2A	5520	DA		np	np	np	np	np	np	np	np	np	np		np	np
PPP2R2B	5521	DA		np	np	np	np	np	np	np	np	np	np		np	np
PPP2R2C	5522	DA		np	np	np	np	np	np	np	np	np	np		np	np
PPP2R2D	55844	DA		np	np	np	np	np	np	np	np	np	np		np	np
PPP2R5A	5525	DA		np	np	np	np	np	np	np	np	np	np		np	np
PPP2R5B	5526	DA		np	np	np	np	np	np	np	np	np	np		np	np
PPP2R5D	5528	DA		np	np	np	np	np	np	np	np	np	np		np	np
PPP2R5E	5529	DA		np	np	np	np	np	np	np	np	np	np		np	np
PPP3CA	5530	DA		np	np	np	np	np	np	np	np	np	np		np	np
PPP3CB	5532	DA		np	np	np	np	np	np	np	np	np	np		np	np
PRKACA	5566	DA	SERT	np	np	np	np	np	np	np	np	np	np		np	np
PRKACB	5567	DA	SERT	np	np	np	np	np	np	np	np	np	np		np	np
PRKACG	5568	DA	SERT	np	np	np	np	np	np	np	np	np	np		np	np
PRKCB	5579	DA	SERT	np	np	np	np	np	np	np	np	np	np		np	np
PRKCG	5582	DA	SERT	np	np	np	np	np	np	np	np	np	np		np	np
PRMT5	10419	DA		np	np	np	np	np	np	np	np	np	np		np	np
PTGS1	5742		SERT	np	np	np	np	np	np	np	np	np	np		np	np
PTPN11	5781	DA		np	np	np	np	np	np	np	np	np	np		np	np
RAB3B	5865	DA		np	np	np	np	np	np	np	np	np	np		np	np
RAC1	5879	DA		np	np	np	np	np	np	np	np	np	np		np	np
RAF1	5894		SERT	np	np	np	np	np	np	np	np	np	np		np	np
RASD2	23551	DA		np	np	np	np	np	np	np	np	np	np		np	np
RGS8	85397	DA		np	np	np	np	np	np	np	np	np	np		np	np
RGS9	8787	DA		np	np	np	np	np	np	np	np	np	np		np	np
RYK	6259	DA		np	np	np	np	np	np	np	np	np	np		np	np
SCN1A	6323	DA		np	np	np	np	np	np	np	np	np	np		np	np
SFRP1	6422	DA		np	np	np	np	np	np	np	np	np	np		np	np
SFRP2	6423	DA		np	np	np	np	np	np	np	np	np	np		np	np
SHH	6469	DA		np	np	np	np	np	np	np	np	np	np		np	np
SIN3A	25942	DA		np	np	np	np	np	np	np	np	np	np		np	np
SLC18A1	6570	DA	SERT	np	np	np	np	np	np	np	np	np	np		np	np
SLC22A1	6580	DA		np	np	np	np	np	np	np	np	np	np		np	np
SLC22A2	6582	DA		np	np	np	np	np	np	np	np	np	np		np	np
SLC6A2	6530	DA		np	np	np	np	np	np	np	np	np	np		np	np
SLC6A3	6531	DA*		np	np	np	np	np	np	np	np	np	np		np	np
SLC6A4	6532	DA	SERT*	np	np	np	np	np	np	np	np	np	np		np	np
SLC9A3R1	9368	DA		np	np	np	np	np	np	np	np	np	np		np	np
SNCA	6622	DA	SERT	np	np	np	np	np	np	np	np	np	np		np	np
SNCAIP	9627	DA		np	np	np	np	np	np	np	np	np	np		np	np
SNCB	6620	DA		np	np	np	np	np	np	np	np	np	np		np	np
SNCG	6623	DA		np	np	np	np	np	np	np	np	np	np		np	np
SRD5A1	6715		SERT	np	np	np	np	np	np	np	np	np	np		np	np
SYK	6850		SERT	np	np	np	np	np	np	np	np	np	np		np	np
TAT	6898	DA		np	np	np	np	np	np	np	np	np	np		np	np
TGFB2	7042	DA		np	np	np	np	np	np	np	np	np	np		np	np
TH	7054	DA*		np	np	np	np	np	np	np	np	np	np		np	np
TIAM1	7074	DA		np	np	np	np	np	np	np	np	np	np		np	np
TOR1A	1861	DA		np	np	np	np	np	np	np	np	np	np		np	np
TPH1	7166		SERT*	np	np	np	np	np	np	np	np	np	np		np	np
TPH2	121278		SERT*	np	np	np	np	np	np	np	np	np	np		np	np
TPO	7173	DA		np	np	np	np	np	np	np	np	np	np		np	np
TRPC1	7220		SERT	np	np	np	np	np	np	np	np	np	np		np	np
TYR	7299	DA		np	np	np	np	np	np	np	np	np	np		np	np
TYRP1	7306	DA		np	np	np	np	np	np	np	np	np	np		np	np
VANGL2	57216	DA		np	np	np	np	np	np	np	np	np	np		np	np
VEGFA	7422	DA		np	np	np	np	np	np	np	np	np	np		np	np
WNT1	7471	DA		np	np	np	np	np	np	np	np	np	np		np	np
WNT2	7472	DA		np	np	np	np	np	np	np	np	np	np		np	np
WNT3A	89780	DA		np	np	np	np	np	np	np	np	np	np		np	np
WNT5A	7474	DA		np	np	np	np	np	np	np	np	np	np		np	np
ZACN	353174		SERT	np	np	np	np	np	np	np	np	np	np		np	np
OR10J6P	401973		SERT	np	np	np	np	np	np	np	np	np	np		np	np
KIF5C	3800	DA		np	np	np	np	np	np	np	np	np	np		np	np
OR11H7	390441		SERT	np	np	np	np	np	np	np	np	np	np		np	np
Highlighted in green, nominally significant results. DA: dopaminergic gene set; SERT: serotonergic gene set. * genes present in the DA or SERT core gene set. ADHD: Attention-Deficit/Hyperactivity Disorder; ASD: Autism Spectrum Disorder; BIP: Bipolar Disorder; MD: Major Depression; SCZ: Schizophrenia; CD-MA: Cross-Disorder meta-analysis; np: not present.

## Sheet: Table S10 - Frontal cortex
Supplementary Table S10. MetaXcan prediction of gene expression effects on the studied disorders for frontal cortex.
				ADHD		ASD		BiP		MD		SCZ			CD-MA
Gene symbol	entrezID	Gene sets		p-val	Z-score	p-val	Z-score	p-val	Z-score	p-val	Z-score	p-val	Z-score		p-val	Z-score
AANAT	15		SERT	0.665707	0.432048	0.75226	-0.315661	0.562133	0.579676	0.682868	-0.408553	0.706239	0.376912		0.685257	-0.405301
ACAT1	38		SERT	0.106232	-1.61536	0.396746	0.847447	0.791448	0.264431	0.486336	0.696149	0.701818	0.382868		0.527335	0.63208
ADCY6	112	DA		0.0417853	2.03565	0.41824	0.809478	0.677173	0.416324	0.475668	0.713287	0.644271	0.461736		0.515502	0.650294
ADH5	128	DA		0.566517	-0.573189	0.572826	0.563894	0.662185	0.436898	0.566993	0.572485	0.525065	0.635557		0.723243	0.354128
ALDH2	217		SERT	0.0569078	-1.90402	0.306636	-1.02231	0.927806	-0.0906056	0.758569	-0.307361	0.870809	-0.162631		0.435039	-0.780598
ALDH7A1	501		SERT	0.904315	0.120213	0.683772	-0.407321	0.911811	0.110755	0.788743	0.267943	0.763492	-0.300898		0.976624	0.0293018
ALOX12	239		SERT	0.705968	0.377277	0.441888	-0.76901	0.184643	-1.32659	0.977324	-0.0284245	0.175965	-1.35328		0.498359	-0.677073
ALOX15	246		SERT	0.581266	0.551536	0.330023	0.974067	0.823517	-0.223023	0.528197	0.630761	0.105411	1.61917		0.858096	0.178799
ALOX5	240		SERT	0.643626	0.462635	0.961137	0.0487268	0.936448	0.0797351	0.947065	0.0663934	0.982081	0.0224603		1	0
CACNA1B	774	DA	SERT	0.923979	0.0954231	0.427076	0.794205	0.000913308	3.31595	0.287121	1.06446	0.0166324	2.39473		0.00908305	2.60891
CALML6	163688	DA		0.398059	0.845093	0.138707	-1.48062	0.268125	-1.10739	0.406359	-0.830319	0.0690141	-1.81833		0.130086	-1.51376
CAMK2A	815	DA		0.960264	-0.0498219	0.66937	0.427012	0.642764	-0.463838	0.473995	0.715994	0.921865	0.0980848		0.947803	0.065466
CAMK2B	816	DA		0.674582	-0.419868	0.496268	0.680374	0.86077	0.175394	0.510314	0.658349	0.547033	0.602212		0.523528	0.637917
CHRM5	1133	DA		0.487134	-0.694874	0.226163	1.2103	0.150328	1.43837	0.424794	0.798131	0.917876	0.10311		0.837521	0.205066
CHRNA4	1137	DA		0.0652233	1.84372	0.0754608	1.77765	0.466234	0.72862	0.58939	0.53972	0.128813	1.5188		0.0882113	1.70491
CSNK1E	1454	DA		0.302999	-1.03002	0.653847	-0.448425	0.19257	-1.30301	0.761598	-0.303383	0.10822	-1.60624		0.772322	-0.289339
CYP1A1	1543		SERT	0.235392	-1.18658	0.777107	0.283091	0.908042	0.115508	0.992513	-0.00938361	0.917913	-0.103063		0.948684	0.0643593
CYP2D6	1565		SERT	0.709559	-0.372448	0.701464	-0.383345	0.237126	-1.1822	0.786135	-0.271333	0.0512222	-1.94961		0.0984535	-1.6524
DBH	1621	DA*		0.455989	-0.745469	0.21173	-1.24882	0.0197802	-2.33049	0.787053	-0.270139	0.758557	-0.307376		0.227716	-1.20626
DCT	1638	DA		0.606114	0.515628	0.834177	0.209347	0.836955	0.20579	0.963826	-0.0453528	0.637328	0.471439		0.927098	0.0914965
DLG4	1742	DA		0.649966	0.45381	0.265331	1.11388	0.679415	0.413262	0.455541	0.746209	0.403722	0.834992		0.873092	0.159732
DNM1	1759	DA		0.396956	0.84707	0.340766	0.952653	0.43041	0.78849	0.338636	0.956864	0.284939	1.06929		0.269577	1.10404
DRD4	1815	DA*		0.361782	-0.911974	0.326833	0.980513	0.73053	0.344421	0.296935	1.04303	0.236999	1.18252		0.680795	0.411379
FAHD1	81889	DA		0.852451	-0.185992	0.988718	-0.0141408	0.950645	-0.0618965	0.984192	0.0198142	0.985552	-0.018109		0.947279	-0.0661246
FOS	2353	DA		0.469004	0.724101	0.568936	0.569619	0.633088	0.477385	0.535554	0.61955	0.523932	0.637296		0.428988	0.790925
GABBR1	2550	DA		0.0741949	-1.78541	0.719357	0.359318	np	np	np	np	np	np		np	np
GABRB1	2560		SERT	0.828368	0.216795	0.826944	0.218623	0.871407	-0.161871	0.546979	-0.602293	0.795328	-0.259398		0.268099	-1.10745
GABRB3	2562		SERT	0.362731	0.910174	0.843921	0.196881	0.962917	0.046493	0.759714	0.305857	0.850209	0.188852		1	0
GCDH	2639		SERT	0.943052	-0.0714342	0.592057	-0.535857	0.450699	-0.754251	0.569851	-0.568271	0.479186	-0.707612		0.997287	0.0034004
GNA12	2768	DA		0.604113	0.518495	0.93897	0.0765649	0.648142	-0.456345	0.542619	-0.608858	0.721405	0.356581		0.39221	0.855616
GNA15	2769	DA		0.576855	-0.557984	0.874588	-0.157834	0.96194	-0.0477199	0.746371	-0.323428	0.989138	-0.0136135		0.988495	-0.0144201
GNB2	2783		SERT	0.192059	1.30451	0.537419	-0.616721	0.854545	0.183322	0.437588	-0.776272	0.224579	-1.21444		0.468446	-0.72501
GNB3	2784	DA	SERT	0.154605	1.42345	0.925747	0.0931973	0.612367	0.506697	0.943954	-0.0703012	0.675421	0.41872		0.950865	0.0616208
GNG10	2790		SERT	0.151917	-1.43279	0.874634	0.157775	0.533871	0.622108	0.160958	1.40186	0.957144	-0.0537378		0.770643	0.291534
GPR83	10888	DA		0.179148	-1.34338	0.449771	0.755797	0.554749	0.590659	0.715385	0.364634	0.819573	0.228095		0.622632	0.492123
GSTZ1	2954	DA		0.0232038	-2.27006	0.0900037	-1.69538	0.649649	-0.454249	0.621981	-0.493045	0.894103	-0.133115		0.10939	-1.60094
HRAS	3265		SERT	0.780437	-0.278749	0.823216	-0.22341	0.926911	-0.0917319	0.921225	-0.0988904	0.896976	-0.129482		0.608273	-0.512541
HRH3	11255		SERT	0.151596	-1.43392	0.610464	0.509411	0.490515	0.68949	0.543725	0.60719	0.475628	0.713352		0.893854	0.133429
HTR1D	3352		SERT*	0.479352	-0.707345	0.888777	-0.139852	0.861396	0.174597	0.433883	0.782565	0.876604	-0.155275		0.479481	0.707137
HTR3B	9177		SERT*	0.0170958	2.38464	0.512209	0.655401	0.718893	0.359939	0.204602	1.26855	0.913377	0.10878		0.522751	0.639111
ITPR1	3708	DA	SERT	0.516171	-0.64926	0.814318	-0.23486	0.930068	-0.087759	0.928635	0.0895625	0.845573	-0.19477		0.969861	0.0377823
KCNJ6	3763	DA	SERT	0.274426	1.09293	0.285458	-1.06814	0.549464	-0.598564	0.375681	-0.885881	0.833125	-0.210695		0.340273	-0.953626
MAPK1	5594		SERT	0.1801	-1.34045	0.4029	0.836453	np	np	0.05002	1.95979	np	np		np	np
MAPK12	6300	DA		0.682863	0.408559	0.170918	1.36926	0.12703	1.52592	0.145028	1.45732	0.160284	1.40412		0.213914	1.24288
MAPK3	5595		SERT	0.754533	0.312668	0.826065	0.219751	0.988132	0.0148747	0.752351	-0.31554	0.388106	-0.863057		0.55734	-0.586797
NOS1	4842		SERT	0.990124	0.0123785	0.776815	0.283472	0.806645	0.244757	0.615429	0.502339	0.896673	-0.129865		0.928603	-0.0896031
OR10H5	284433		SERT	0.203569	-1.27145	0.531705	0.625405	0.491596	0.687773	0.735956	0.337213	0.763722	0.300597		0.634404	0.475538
PINK1	65018	DA		0.277308	-1.08639	0.432943	0.784165	0.851317	-0.187438	0.385292	0.868187	0.803854	0.248362		0.749569	0.319208
PLA2G4B	100137049		SERT	0.662978	-0.435805	0.63335	0.477017	0.952947	0.0590062	0.67588	0.418092	0.664414	-0.433827		0.500609	0.673531
PLA2G4C	8605		SERT	0.931082	-0.0864842	0.354925	0.925078	0.330739	0.972627	0.384425	0.869772	0.628432	0.483935		0.56935	0.56901
PPP2R1B	5519	DA		0.325025	0.984184	0.538499	-0.615085	0.443677	-0.765999	0.407914	-0.82757	0.790289	-0.265935		0.354623	-0.92566
PPP2R3C	55012	DA		0.0115057	-2.52695	0.678875	0.413999	0.911827	-0.110734	0.811638	-0.238314	0.598147	0.527067		0.633564	0.476717
PPP3CC	5533	DA		0.280566	-1.07905	0.814258	-0.234937	0.920175	0.100213	0.588117	0.541567	0.71879	0.360076		0.32961	0.9749
PRKCA	5578	DA	SERT	0.500546	0.67363	0.0739	-1.78723	0.206013	-1.26461	0.70629	-0.376844	0.694383	-0.392914		0.686943	-0.403007
RAF1	5894		SERT	0.550918	-0.596384	0.858842	-0.177848	0.875156	-0.157112	0.937492	0.0784224	0.760269	0.305128		0.879697	0.151353
RAPGEF3	10411		SERT	0.986968	-0.0163337	0.811011	-0.239122	0.879787	-0.15124	0.89365	-0.133687	0.883744	-0.146224		0.918768	-0.101986
RSPO2	340419	DA		0.438421	-0.774863	0.586743	-0.543562	0.599963	-0.524454	0.761747	-0.303187	0.666796	-0.430549		0.481271	-0.70426
SLC18A2	6571	DA	SERT	0.0986828	-1.65127	0.579948	0.55346	0.366539	0.902975	0.130487	1.51219	0.11989	1.55523		0.256933	1.13367
SRD5A1	6715		SERT	0.456474	0.744666	0.730926	-0.343894	0.723635	-0.353605	0.916471	0.104879	0.329118	-0.975892		0.441582	-0.769525
TDO2	6999		SERT	0.188112	-1.31618	0.94522	0.0687104	0.904987	0.119364	0.289673	1.05884	0.600357	0.523887		0.474906	0.714519
TGFB2	7042	DA		0.82032	0.227133	0.463997	0.732281	0.709393	0.372672	0.581273	0.551527	0.772271	0.289406		0.756293	0.310353
TIAM1	7074	DA		0.364372	0.907066	0.390229	0.859201	0.85343	0.184743	0.760113	0.305332	0.721069	0.35703		0.884676	0.145044
TPH1	7166		SERT*	0.345804	-0.942759	0.346841	-0.940734	0.482855	-0.701718	0.247714	-1.15592	0.364025	-0.907721		0.92093	-0.0992625
TYRP1	7306	DA		0.161036	-1.40159	0.921345	-0.0987401	0.840159	-0.20169	0.479999	-0.706305	0.985264	0.0184697		0.774039	-0.287096
AADAT	51166		SERT	np	np	np	np	np	np	np	np	np	np		np	np
ABAT	18	DA		np	np	np	np	np	np	np	np	np	np		np	np
ABL1	25	DA		np	np	np	np	np	np	np	np	np	np		np	np
ACAT2	39		SERT	np	np	np	np	np	np	np	np	np	np		np	np
ACMSD	130013		SERT	np	np	np	np	np	np	np	np	np	np		np	np
ADCY5	111	DA	SERT	np	np	np	np	np	np	np	np	np	np		np	np
ADH1A	124	DA		np	np	np	np	np	np	np	np	np	np		np	np
ADH1B	125	DA		np	np	np	np	np	np	np	np	np	np		np	np
ADH1C	126	DA		np	np	np	np	np	np	np	np	np	np		np	np
ADH4	127	DA		np	np	np	np	np	np	np	np	np	np		np	np
ADH6	130	DA		np	np	np	np	np	np	np	np	np	np		np	np
ADH7	131	DA		np	np	np	np	np	np	np	np	np	np		np	np
AFMID	125061		SERT	np	np	np	np	np	np	np	np	np	np		np	np
AKT1	207	DA		np	np	np	np	np	np	np	np	np	np		np	np
AKT2	208	DA		np	np	np	np	np	np	np	np	np	np		np	np
AKT3	10000	DA		np	np	np	np	np	np	np	np	np	np		np	np
ALDH1A3	220	DA		np	np	np	np	np	np	np	np	np	np		np	np
ALDH1B1	219		SERT	np	np	np	np	np	np	np	np	np	np		np	np
ALDH3A1	218	DA		np	np	np	np	np	np	np	np	np	np		np	np
ALDH3A2	224		SERT	np	np	np	np	np	np	np	np	np	np		np	np
ALDH3B1	221	DA		np	np	np	np	np	np	np	np	np	np		np	np
ALDH3B2	222	DA		np	np	np	np	np	np	np	np	np	np		np	np
ALDH9A1	223		SERT	np	np	np	np	np	np	np	np	np	np		np	np
ALOX12B	242		SERT	np	np	np	np	np	np	np	np	np	np		np	np
ALOX15B	247		SERT	np	np	np	np	np	np	np	np	np	np		np	np
AOC1	26		SERT	np	np	np	np	np	np	np	np	np	np		np	np
AOC2	314	DA		np	np	np	np	np	np	np	np	np	np		np	np
AOC3	8639	DA		np	np	np	np	np	np	np	np	np	np		np	np
AOX1	316	DA	SERT	np	np	np	np	np	np	np	np	np	np		np	np
APP	351		SERT	np	np	np	np	np	np	np	np	np	np		np	np
ARNTL	406	DA		np	np	np	np	np	np	np	np	np	np		np	np
ARRB2	409	DA		np	np	np	np	np	np	np	np	np	np		np	np
ATF2	1386	DA		np	np	np	np	np	np	np	np	np	np		np	np
ATF4	468	DA		np	np	np	np	np	np	np	np	np	np		np	np
ATF6B	1388	DA		np	np	np	np	np	np	np	np	np	np		np	np
ATP1A3	478	DA		np	np	np	np	np	np	np	np	np	np		np	np
BRAF	673		SERT	np	np	np	np	np	np	np	np	np	np		np	np
BTBD9	114781		SERT	np	np	np	np	np	np	np	np	np	np		np	np
CACNA1A	773	DA	SERT	np	np	np	np	np	np	np	np	np	np		np	np
CACNA1C	775	DA	SERT	np	np	np	np	np	np	np	np	np	np		np	np
CACNA1D	776	DA	SERT	np	np	np	np	np	np	np	np	np	np		np	np
CACNA1S	779		SERT	np	np	np	np	np	np	np	np	np	np		np	np
CALM1	801	DA		np	np	np	np	np	np	np	np	np	np		np	np
CALM2	805	DA		np	np	np	np	np	np	np	np	np	np		np	np
CALM3	808	DA		np	np	np	np	np	np	np	np	np	np		np	np
CALML3	810	DA		np	np	np	np	np	np	np	np	np	np		np	np
CALML4	91860	DA		np	np	np	np	np	np	np	np	np	np		np	np
CALML5	51806	DA		np	np	np	np	np	np	np	np	np	np		np	np
CALY	50632	DA		np	np	np	np	np	np	np	np	np	np		np	np
CAMK2D	817	DA		np	np	np	np	np	np	np	np	np	np		np	np
CAMK2G	818	DA		np	np	np	np	np	np	np	np	np	np		np	np
CASP3	836		SERT	np	np	np	np	np	np	np	np	np	np		np	np
CAT	847		SERT	np	np	np	np	np	np	np	np	np	np		np	np
CAV2	858	DA		np	np	np	np	np	np	np	np	np	np		np	np
CDK5	1020	DA		np	np	np	np	np	np	np	np	np	np		np	np
CELSR3	1951	DA		np	np	np	np	np	np	np	np	np	np		np	np
CHRNA3	1136		SERT	np	np	np	np	np	np	np	np	np	np		np	np
CHRNA6	8973	DA		np	np	np	np	np	np	np	np	np	np		np	np
CHRNB2	1141	DA		np	np	np	np	np	np	np	np	np	np		np	np
CLIC6	54102	DA		np	np	np	np	np	np	np	np	np	np		np	np
CLOCK	9575	DA		np	np	np	np	np	np	np	np	np	np		np	np
CNR1	1268	DA		np	np	np	np	np	np	np	np	np	np		np	np
CNTNAP4	85445	DA		np	np	np	np	np	np	np	np	np	np		np	np
COMT	1312	DA*		np	np	np	np	np	np	np	np	np	np		np	np
CREB1	1385	DA		np	np	np	np	np	np	np	np	np	np		np	np
CREB3	10488	DA		np	np	np	np	np	np	np	np	np	np		np	np
CREB3L1	90993	DA		np	np	np	np	np	np	np	np	np	np		np	np
CREB3L2	64764	DA		np	np	np	np	np	np	np	np	np	np		np	np
CREB3L3	84699	DA		np	np	np	np	np	np	np	np	np	np		np	np
CREB3L4	148327	DA		np	np	np	np	np	np	np	np	np	np		np	np
CREB5	9586	DA		np	np	np	np	np	np	np	np	np	np		np	np
CRH	1392	DA	SERT	np	np	np	np	np	np	np	np	np	np		np	np
CRHBP	1393	DA		np	np	np	np	np	np	np	np	np	np		np	np
CTNNB1	1499	DA		np	np	np	np	np	np	np	np	np	np		np	np
CXCL12	6387	DA		np	np	np	np	np	np	np	np	np	np		np	np
CYP1A2	1544		SERT	np	np	np	np	np	np	np	np	np	np		np	np
CYP1B1	1545		SERT	np	np	np	np	np	np	np	np	np	np		np	np
CYP2C18	1562		SERT	np	np	np	np	np	np	np	np	np	np		np	np
CYP2C19	1557		SERT	np	np	np	np	np	np	np	np	np	np		np	np
CYP2C8	1558		SERT	np	np	np	np	np	np	np	np	np	np		np	np
CYP2C9	1559		SERT	np	np	np	np	np	np	np	np	np	np		np	np
CYP2J2	1573		SERT	np	np	np	np	np	np	np	np	np	np		np	np
CYP4X1	260293		SERT	np	np	np	np	np	np	np	np	np	np		np	np
DAO	1610	DA		np	np	np	np	np	np	np	np	np	np		np	np
DDC	1644	DA*	SERT*	np	np	np	np	np	np	np	np	np	np		np	np
DKK1	22943	DA		np	np	np	np	np	np	np	np	np	np		np	np
DMRTA2	63950	DA		np	np	np	np	np	np	np	np	np	np		np	np
DNAJC14	85406	DA		np	np	np	np	np	np	np	np	np	np		np	np
DNM2	1785	DA		np	np	np	np	np	np	np	np	np	np		np	np
DRD1	1812	DA*		np	np	np	np	np	np	np	np	np	np		np	np
DRD2	1813	DA*		np	np	np	np	np	np	np	np	np	np		np	np
DRD3	1814	DA*		np	np	np	np	np	np	np	np	np	np		np	np
DRD5	1816	DA*		np	np	np	np	np	np	np	np	np	np		np	np
DTNBP1	84062	DA		np	np	np	np	np	np	np	np	np	np		np	np
DUSP1	1843		SERT	np	np	np	np	np	np	np	np	np	np		np	np
ECHS1	1892		SERT	np	np	np	np	np	np	np	np	np	np		np	np
EHHADH	1962		SERT	np	np	np	np	np	np	np	np	np	np		np	np
EN1	2019	DA		np	np	np	np	np	np	np	np	np	np		np	np
FAH	2184	DA		np	np	np	np	np	np	np	np	np	np		np	np
FCER1G	2207		SERT	np	np	np	np	np	np	np	np	np	np		np	np
FGF8	2253	DA		np	np	np	np	np	np	np	np	np	np		np	np
FLOT1	10211	DA		np	np	np	np	np	np	np	np	np	np		np	np
FOXA1	3169	DA		np	np	np	np	np	np	np	np	np	np		np	np
FOXA2	3170	DA		np	np	np	np	np	np	np	np	np	np		np	np
FZD1	8321	DA		np	np	np	np	np	np	np	np	np	np		np	np
FZD3	7976	DA		np	np	np	np	np	np	np	np	np	np		np	np
GABRB2	2561		SERT	np	np	np	np	np	np	np	np	np	np		np	np
GCH1	2643	DA		np	np	np	np	np	np	np	np	np	np		np	np
GDNF	2668	DA		np	np	np	np	np	np	np	np	np	np		np	np
GNA11	2767	DA		np	np	np	np	np	np	np	np	np	np		np	np
GNA13	10672	DA		np	np	np	np	np	np	np	np	np	np		np	np
GNA14	9630	DA		np	np	np	np	np	np	np	np	np	np		np	np
GNAI1	2770	DA	SERT	np	np	np	np	np	np	np	np	np	np		np	np
GNAI2	2771		SERT	np	np	np	np	np	np	np	np	np	np		np	np
GNAI3	2773	DA	SERT	np	np	np	np	np	np	np	np	np	np		np	np
GNAL	2774	DA		np	np	np	np	np	np	np	np	np	np		np	np
GNAO1	2775	DA	SERT	np	np	np	np	np	np	np	np	np	np		np	np
GNAQ	2776	DA	SERT	np	np	np	np	np	np	np	np	np	np		np	np
GNAS	2778	DA	SERT	np	np	np	np	np	np	np	np	np	np		np	np
GNB1	2782	DA	SERT	np	np	np	np	np	np	np	np	np	np		np	np
GNB4	59345	DA	SERT	np	np	np	np	np	np	np	np	np	np		np	np
GNB5	10681	DA	SERT	np	np	np	np	np	np	np	np	np	np		np	np
GNG11	2791	DA	SERT	np	np	np	np	np	np	np	np	np	np		np	np
GNG12	55970		SERT	np	np	np	np	np	np	np	np	np	np		np	np
GNG13	51764		SERT	np	np	np	np	np	np	np	np	np	np		np	np
GNG2	54331	DA	SERT	np	np	np	np	np	np	np	np	np	np		np	np
GNG3	2785	DA	SERT	np	np	np	np	np	np	np	np	np	np		np	np
GNG4	2786	DA	SERT	np	np	np	np	np	np	np	np	np	np		np	np
GNG5	2787	DA	SERT	np	np	np	np	np	np	np	np	np	np		np	np
GNG7	2788	DA	SERT	np	np	np	np	np	np	np	np	np	np		np	np
GNG8	94235	DA	SERT	np	np	np	np	np	np	np	np	np	np		np	np
GNGT1	2792	DA	SERT	np	np	np	np	np	np	np	np	np	np		np	np
GNGT2	2793	DA	SERT	np	np	np	np	np	np	np	np	np	np		np	np
GOT1	2805	DA		np	np	np	np	np	np	np	np	np	np		np	np
GOT2	2806	DA		np	np	np	np	np	np	np	np	np	np		np	np
GPR156	165829	DA		np	np	np	np	np	np	np	np	np	np		np	np
GPR21	2844	DA		np	np	np	np	np	np	np	np	np	np		np	np
GPR35	2859	DA		np	np	np	np	np	np	np	np	np	np		np	np
GPR37	2861	DA		np	np	np	np	np	np	np	np	np	np		np	np
GPR52	9293	DA		np	np	np	np	np	np	np	np	np	np		np	np
GRIA1	2890	DA		np	np	np	np	np	np	np	np	np	np		np	np
GRIA2	2891	DA		np	np	np	np	np	np	np	np	np	np		np	np
GRIA4	2893	DA		np	np	np	np	np	np	np	np	np	np		np	np
GRIN2A	2903	DA	SERT	np	np	np	np	np	np	np	np	np	np		np	np
GRIN2B	2904	DA		np	np	np	np	np	np	np	np	np	np		np	np
GSK3A	2931	DA		np	np	np	np	np	np	np	np	np	np		np	np
GSK3B	2932	DA		np	np	np	np	np	np	np	np	np	np		np	np
HAAO	23498		SERT	np	np	np	np	np	np	np	np	np	np		np	np
HADH	3033		SERT	np	np	np	np	np	np	np	np	np	np		np	np
HADHA	3030		SERT	np	np	np	np	np	np	np	np	np	np		np	np
HCN3	57657	DA		np	np	np	np	np	np	np	np	np	np		np	np
HDAC2	3066	DA		np	np	np	np	np	np	np	np	np	np		np	np
HGD	3081	DA		np	np	np	np	np	np	np	np	np	np		np	np
HIF1A	3091	DA		np	np	np	np	np	np	np	np	np	np		np	np
HMP19	51617	DA		np	np	np	np	np	np	np	np	np	np		np	np
HPD	3242	DA		np	np	np	np	np	np	np	np	np	np		np	np
HTR1A	3350	DA	SERT*	np	np	np	np	np	np	np	np	np	np		np	np
HTR1B	3351	DA	SERT*	np	np	np	np	np	np	np	np	np	np		np	np
HTR1E	3354		SERT*	np	np	np	np	np	np	np	np	np	np		np	np
HTR1F	3355		SERT*	np	np	np	np	np	np	np	np	np	np		np	np
HTR2A	3356	DA	SERT*	np	np	np	np	np	np	np	np	np	np		np	np
HTR2B	3357		SERT*	np	np	np	np	np	np	np	np	np	np		np	np
HTR3A	3359		SERT*	np	np	np	np	np	np	np	np	np	np		np	np
HTR3C	170572		SERT*	np	np	np	np	np	np	np	np	np	np		np	np
HTR3D	200909		SERT*	np	np	np	np	np	np	np	np	np	np		np	np
HTR3E	285242		SERT*	np	np	np	np	np	np	np	np	np	np		np	np
HTR4	3360		SERT*	np	np	np	np	np	np	np	np	np	np		np	np
HTR5A	3361		SERT*	np	np	np	np	np	np	np	np	np	np		np	np
HTR6	3362		SERT*	np	np	np	np	np	np	np	np	np	np		np	np
HTR7	3363	DA	SERT*	np	np	np	np	np	np	np	np	np	np		np	np
ID1	3397	DA		np	np	np	np	np	np	np	np	np	np		np	np
IDO1	3620		SERT	np	np	np	np	np	np	np	np	np	np		np	np
IDO2	169355		SERT	np	np	np	np	np	np	np	np	np	np		np	np
IL4I1	259307		SERT	np	np	np	np	np	np	np	np	np	np		np	np
INMT	11185		SERT	np	np	np	np	np	np	np	np	np	np		np	np
ITPR2	3709	DA	SERT	np	np	np	np	np	np	np	np	np	np		np	np
ITPR3	3710	DA	SERT	np	np	np	np	np	np	np	np	np	np		np	np
JMJD7-PLA2G4B	8681		SERT	np	np	np	np	np	np	np	np	np	np		np	np
KCNA2	3737	DA		np	np	np	np	np	np	np	np	np	np		np	np
KCND2	3751		SERT	np	np	np	np	np	np	np	np	np	np		np	np
KCNJ3	3760	DA	SERT	np	np	np	np	np	np	np	np	np	np		np	np
KCNJ5	3762	DA	SERT	np	np	np	np	np	np	np	np	np	np		np	np
KCNJ9	3765	DA	SERT	np	np	np	np	np	np	np	np	np	np		np	np
KCNN2	3781		SERT	np	np	np	np	np	np	np	np	np	np		np	np
KCNQ4	9132	DA		np	np	np	np	np	np	np	np	np	np		np	np
KIF5A	3798	DA		np	np	np	np	np	np	np	np	np	np		np	np
KIF5B	3799	DA		np	np	np	np	np	np	np	np	np	np		np	np
KLF16	83855	DA		np	np	np	np	np	np	np	np	np	np		np	np
KMO	8564		SERT	np	np	np	np	np	np	np	np	np	np		np	np
KRAS	3845		SERT	np	np	np	np	np	np	np	np	np	np		np	np
KYAT1	883		SERT	np	np	np	np	np	np	np	np	np	np		np	np
KYAT3	56267		SERT	np	np	np	np	np	np	np	np	np	np		np	np
KYNU	8942		SERT	np	np	np	np	np	np	np	np	np	np		np	np
LILRB1	10859		SERT	np	np	np	np	np	np	np	np	np	np		np	np
LMX1A	4009	DA		np	np	np	np	np	np	np	np	np	np		np	np
LMX1B	4010	DA		np	np	np	np	np	np	np	np	np	np		np	np
LRP6	4040	DA		np	np	np	np	np	np	np	np	np	np		np	np
LRRK2	120892	DA		np	np	np	np	np	np	np	np	np	np		np	np
MAP2K1	5604		SERT	np	np	np	np	np	np	np	np	np	np		np	np
MAPK10	5602	DA		np	np	np	np	np	np	np	np	np	np		np	np
MAPK11	5600	DA		np	np	np	np	np	np	np	np	np	np		np	np
MAPK13	5603	DA		np	np	np	np	np	np	np	np	np	np		np	np
MAPK14	1432	DA		np	np	np	np	np	np	np	np	np	np		np	np
MAPK8	5599	DA		np	np	np	np	np	np	np	np	np	np		np	np
MAPK9	5601	DA		np	np	np	np	np	np	np	np	np	np		np	np
MIF	4282	DA		np	np	np	np	np	np	np	np	np	np		np	np
NPR1	4881	DA		np	np	np	np	np	np	np	np	np	np		np	np
NPY2R	4887	DA		np	np	np	np	np	np	np	np	np	np		np	np
NR4A2	4929	DA		np	np	np	np	np	np	np	np	np	np		np	np
NRAS	4893		SERT	np	np	np	np	np	np	np	np	np	np		np	np
NSG1	27065	DA		np	np	np	np	np	np	np	np	np	np		np	np
OGDH	4967		SERT	np	np	np	np	np	np	np	np	np	np		np	np
OGDHL	55753		SERT	np	np	np	np	np	np	np	np	np	np		np	np
OPRK1	4986	DA		np	np	np	np	np	np	np	np	np	np		np	np
OPRM1	4988	DA		np	np	np	np	np	np	np	np	np	np		np	np
OR10H1	26539		SERT	np	np	np	np	np	np	np	np	np	np		np	np
OR10H2	26538		SERT	np	np	np	np	np	np	np	np	np	np		np	np
OR10H3	26532		SERT	np	np	np	np	np	np	np	np	np	np		np	np
OR10H4	126541		SERT	np	np	np	np	np	np	np	np	np	np		np	np
OR10J5	127385		SERT	np	np	np	np	np	np	np	np	np	np		np	np
OR11H4	390442		SERT	np	np	np	np	np	np	np	np	np	np		np	np
OR5T2	219464		SERT	np	np	np	np	np	np	np	np	np	np		np	np
OR5T3	390154		SERT	np	np	np	np	np	np	np	np	np	np		np	np
OR6T1	219874		SERT	np	np	np	np	np	np	np	np	np	np		np	np
OTX2	5015	DA		np	np	np	np	np	np	np	np	np	np		np	np
P2RX1	5023		SERT	np	np	np	np	np	np	np	np	np	np		np	np
PALM	5064	DA		np	np	np	np	np	np	np	np	np	np		np	np
PARK2	5071	DA		np	np	np	np	np	np	np	np	np	np		np	np
PARK7	11315	DA		np	np	np	np	np	np	np	np	np	np		np	np
PCP4	5121	DA		np	np	np	np	np	np	np	np	np	np		np	np
PDE1B	5153	DA	SERT	np	np	np	np	np	np	np	np	np	np		np	np
PHOX2A	401	DA		np	np	np	np	np	np	np	np	np	np		np	np
PHOX2B	8929	DA		np	np	np	np	np	np	np	np	np	np		np	np
PITX3	5309	DA		np	np	np	np	np	np	np	np	np	np		np	np
PLA2G4A	5321		SERT	np	np	np	np	np	np	np	np	np	np		np	np
PLA2G4D	283748		SERT	np	np	np	np	np	np	np	np	np	np		np	np
PLA2G4E	123745		SERT	np	np	np	np	np	np	np	np	np	np		np	np
PLA2G4F	255189		SERT	np	np	np	np	np	np	np	np	np	np		np	np
PLCB1	23236	DA	SERT	np	np	np	np	np	np	np	np	np	np		np	np
PLCB2	5330	DA	SERT	np	np	np	np	np	np	np	np	np	np		np	np
PLCB3	5331	DA	SERT	np	np	np	np	np	np	np	np	np	np		np	np
PLCB4	5332	DA	SERT	np	np	np	np	np	np	np	np	np	np		np	np
PNKD	25953	DA		np	np	np	np	np	np	np	np	np	np		np	np
PNMT	5409	DA		np	np	np	np	np	np	np	np	np	np		np	np
PPP1CA	5499	DA		np	np	np	np	np	np	np	np	np	np		np	np
PPP1CB	5500	DA		np	np	np	np	np	np	np	np	np	np		np	np
PPP1CC	5501	DA		np	np	np	np	np	np	np	np	np	np		np	np
PPP1R1B	84152	DA		np	np	np	np	np	np	np	np	np	np		np	np
PPP2CA	5515	DA		np	np	np	np	np	np	np	np	np	np		np	np
PPP2CB	5516	DA		np	np	np	np	np	np	np	np	np	np		np	np
PPP2R1A	5518	DA		np	np	np	np	np	np	np	np	np	np		np	np
PPP2R2A	5520	DA		np	np	np	np	np	np	np	np	np	np		np	np
PPP2R2B	5521	DA		np	np	np	np	np	np	np	np	np	np		np	np
PPP2R2C	5522	DA		np	np	np	np	np	np	np	np	np	np		np	np
PPP2R2D	55844	DA		np	np	np	np	np	np	np	np	np	np		np	np
PPP2R3A	5523	DA		np	np	np	np	np	np	np	np	np	np		np	np
PPP2R5A	5525	DA		np	np	np	np	np	np	np	np	np	np		np	np
PPP2R5B	5526	DA		np	np	np	np	np	np	np	np	np	np		np	np
PPP2R5C	5527	DA		np	np	np	np	np	np	np	np	np	np		np	np
PPP2R5D	5528	DA		np	np	np	np	np	np	np	np	np	np		np	np
PPP2R5E	5529	DA		np	np	np	np	np	np	np	np	np	np		np	np
PPP3CA	5530	DA		np	np	np	np	np	np	np	np	np	np		np	np
PPP3CB	5532	DA		np	np	np	np	np	np	np	np	np	np		np	np
PRKACA	5566	DA	SERT	np	np	np	np	np	np	np	np	np	np		np	np
PRKACB	5567	DA	SERT	np	np	np	np	np	np	np	np	np	np		np	np
PRKACG	5568	DA	SERT	np	np	np	np	np	np	np	np	np	np		np	np
PRKCB	5579	DA	SERT	np	np	np	np	np	np	np	np	np	np		np	np
PRKCG	5582	DA	SERT	np	np	np	np	np	np	np	np	np	np		np	np
PRMT5	10419	DA		np	np	np	np	np	np	np	np	np	np		np	np
PTGS1	5742		SERT	np	np	np	np	np	np	np	np	np	np		np	np
PTGS2	5743	DA	SERT	np	np	np	np	np	np	np	np	np	np		np	np
PTPN11	5781	DA		np	np	np	np	np	np	np	np	np	np		np	np
RAB3B	5865	DA		np	np	np	np	np	np	np	np	np	np		np	np
RAC1	5879	DA		np	np	np	np	np	np	np	np	np	np		np	np
RASD2	23551	DA		np	np	np	np	np	np	np	np	np	np		np	np
RGS8	85397	DA		np	np	np	np	np	np	np	np	np	np		np	np
RGS9	8787	DA		np	np	np	np	np	np	np	np	np	np		np	np
RNF180	285671		SERT	np	np	np	np	np	np	np	np	np	np		np	np
RYK	6259	DA		np	np	np	np	np	np	np	np	np	np		np	np
SCN1A	6323	DA		np	np	np	np	np	np	np	np	np	np		np	np
SFRP1	6422	DA		np	np	np	np	np	np	np	np	np	np		np	np
SFRP2	6423	DA		np	np	np	np	np	np	np	np	np	np		np	np
SHH	6469	DA		np	np	np	np	np	np	np	np	np	np		np	np
SIN3A	25942	DA		np	np	np	np	np	np	np	np	np	np		np	np
SLC18A1	6570	DA	SERT	np	np	np	np	np	np	np	np	np	np		np	np
SLC22A1	6580	DA		np	np	np	np	np	np	np	np	np	np		np	np
SLC22A2	6582	DA		np	np	np	np	np	np	np	np	np	np		np	np
SLC22A3	6581	DA		np	np	np	np	np	np	np	np	np	np		np	np
SLC6A2	6530	DA		np	np	np	np	np	np	np	np	np	np		np	np
SLC6A3	6531	DA*		np	np	np	np	np	np	np	np	np	np		np	np
SLC6A4	6532	DA	SERT*	np	np	np	np	np	np	np	np	np	np		np	np
SLC9A3R1	9368	DA		np	np	np	np	np	np	np	np	np	np		np	np
SNCA	6622	DA	SERT	np	np	np	np	np	np	np	np	np	np		np	np
SNCAIP	9627	DA		np	np	np	np	np	np	np	np	np	np		np	np
SNCB	6620	DA		np	np	np	np	np	np	np	np	np	np		np	np
SNCG	6623	DA		np	np	np	np	np	np	np	np	np	np		np	np
SYK	6850		SERT	np	np	np	np	np	np	np	np	np	np		np	np
TACR3	6870	DA		np	np	np	np	np	np	np	np	np	np		np	np
TAT	6898	DA		np	np	np	np	np	np	np	np	np	np		np	np
TH	7054	DA*		np	np	np	np	np	np	np	np	np	np		np	np
TOR1A	1861	DA		np	np	np	np	np	np	np	np	np	np		np	np
TPH2	121278		SERT*	np	np	np	np	np	np	np	np	np	np		np	np
TPO	7173	DA		np	np	np	np	np	np	np	np	np	np		np	np
TRPC1	7220		SERT	np	np	np	np	np	np	np	np	np	np		np	np
TYR	7299	DA		np	np	np	np	np	np	np	np	np	np		np	np
VANGL2	57216	DA		np	np	np	np	np	np	np	np	np	np		np	np
VEGFA	7422	DA		np	np	np	np	np	np	np	np	np	np		np	np
WNT1	7471	DA		np	np	np	np	np	np	np	np	np	np		np	np
WNT2	7472	DA		np	np	np	np	np	np	np	np	np	np		np	np
WNT3A	89780	DA		np	np	np	np	np	np	np	np	np	np		np	np
WNT5A	7474	DA		np	np	np	np	np	np	np	np	np	np		np	np
ZACN	353174		SERT	np	np	np	np	np	np	np	np	np	np		np	np
OR10J6P	401973		SERT	np	np	np	np	np	np	np	np	np	np		np	np
KIF5C	3800	DA		np	np	np	np	np	np	np	np	np	np		np	np
OR11H7	390441		SERT	np	np	np	np	np	np	np	np	np	np		np	np
Highlighted in green, nominally significant results. DA: dopaminergic gene set; SERT: serotonergic gene set. * genes present in the DA or SERT core gene set. ADHD: Attention-Deficit/Hyperactivity Disorder; ASD: Autism Spectrum Disorder; BIP: Bipolar Disorder; MD: Major Depression; SCZ: Schizophrenia; CD-MA: Cross-Disorder meta-analysis; np: not present.

[truncated: 8 more sheets: Table S11 - Hippocampus, Table S12 - Hypothalamus, Table S13 - Nucleus accumbens, Table S14 - Putamen, Table S15 - Spinal cord, Table S16 - Substantia nigra, Table S17- Whole blood, Table S18 - Gene set]
